# Supplementary material for: Metagenomic survey of the taxonomic and functional microbial communities of seawater and sea ice from the Canadian Arctic
Source: Sci Rep. 2017 Feb 8;7:42242. doi: 10.1038/srep42242 (PMC5296724; doi:10.1038/srep42242)
Supplement: Supplementary Table S1 [file srep42242-s1.xls]

## Sheet: reads_count_chloro_filtered
	count_before_chloro_mito_filtering	count_after_chloro_mito_filtering
IceBottom01A	32667	1081
IceBottom01B	33110	2397
IceBottom02A	34350	2326
IceBottom02B	29471	1161
IceBottom03A	32614	8765
IceBottom03B	32612	3326
IceBottom04A	32874	2940
IceBottom04B	37091	3643
IceBottom05A	33055	6009
IceBottom05B	40582	4301
IceBottom06A	33677	8998
IceBottom06B	39022	10272
IceBottom07A	27388	11077
IceBottom07B	38221	24531
IceBottom08A	33668	7316
IceBottom08B	31357	8763
IceBottom09A	26301	5989
IceBottom09B	33919	17357
IceBottom10A	29381	4950
IceBottom10B	29676	7461
IceBottom11A	28339	7103
IceBottom11B	33964	1995
IceBottom12A	30330	10546
IceBottom12B	35471	12329
IceBottom13A	31555	10751
IceBottom13B	42875	9161
IceBottom14A	29163	9217
IceBottom14B	37956	13002
IceBottom15A	25862	2842
IceBottom15B	64937	17038
IceBottom16A	28881	13784
IceBottom16B	24955	12813
IceBottom17A	24171	6118
IceBottom17B	40892	20406
IceBottom18A	26616	4463
IceBottom18B	29918	3928
IceBottom19A	37381	8585
IceBottom19B	33486	3021
IceBottom20A	34239	2192
IceBottom20B	43985	2807
IceBottom21A	36729	22564
IceBottom21B	38956	19289
IceBottom22A	33538	17377
IceBottom22B	45576	23799
IceBottom23A	28291	7251
IceBottom23B	37029	10405
SeaWater01A	48100	46496
SeaWater01B	32458	28527
SeaWater02A	43336	41847
SeaWater02B	24793	23832
SeaWater03A	49268	48157
SeaWater03B	22946	21860
SeaWater04A	43881	43360
SeaWater04B	26355	25862
SeaWater05A	40015	34955
SeaWater05B	24751	23731
SeaWater06A	40153	33210
SeaWater06B	22544	18971
SeaWater07A	44026	23359
SeaWater07B	20739	16259
SeaWater08A	39006	19931
SeaWater08B	18750	8604
SeaWater09A	28214	27118
SeaWater09B	20081	14896
SeaWater10A	25964	24046
SeaWater10B	23228	20972
SeaWater11A	28980	27317
SeaWater11B	26367	22983
SeaWater12A	26734	24963
SeaWater12B	29561	27402
SeaWater13A	23614	21153
SeaWater13B	30616	29263
SeaWater14A	24684	22337
SeaWater14B	24370	22569
SeaWater15A	22207	15140
SeaWater15B	27478	24843
SeaWater16A	18561	13607
SeaWater16B	22766	14732
SeaWater17A	37775	34878
SeaWater17B	21485	14789
SeaWater18A	37076	31562
SeaWater18B	36751	17751
SeaWater19A	32200	30895
SeaWater19B	33725	15495
SeaWater20A	31473	30037
SeaWater20B	38729	28590
SeaWater21A	30105	24264
SeaWater21B	35342	21300
SeaWater22A	31063	23161
SeaWater22B	26453	21265
SeaWater23A	26726	20895
SeaWater23B	37196	16302
