# Supplementary material for: Metagenomic survey of the taxonomic and functional microbial communities of seawater and sea ice from the Canadian Arctic
Source: Sci Rep. 2017 Feb 8;7:42242. doi: 10.1038/srep42242 (PMC5296724; doi:10.1038/srep42242)
Supplement: Supplementary Table S2 [file srep42242-s2.xls]

## Sheet: Sheet1
OTUs
ICE
OTU	Env	P-value	Spearman r	Taxonomic affiliation
117288	POC	4.50875e-05	-0.745183	k__Bacteria; p__Proteobacteria; c__Gammaproteobacteria; o__Oceanospirillales; f__Halomonadaceae; g__Candidatus Portiera;
344542	Salinity	4.9726e-05	-0.742472	k__Bacteria; p__Proteobacteria; c__Gammaproteobacteria; o__Alteromonadales; f__Alteromonadaceae; g__Glaciecola;
101074	Salinity	6.71561e-05	-0.733945	k__Bacteria; p__Bacteroidetes; c__[Saprospirae]; o__[Saprospirales]; f__Saprospiraceae; g__Lewinella;
251223	DOC	7.94654e-05	-0.729026	k__Bacteria; p__Proteobacteria; c__Gammaproteobacteria; o__GammaproteobacteriaCL; f__GammaproteobacteriaCL; g__GammaproteobacteriaCL;
251223	POC	9.70612e-05	-0.723043	k__Bacteria; p__Proteobacteria; c__Gammaproteobacteria; o__GammaproteobacteriaCL; f__GammaproteobacteriaCL; g__GammaproteobacteriaCL;
149844	PO4	0.000118315	-0.716966	k__Bacteria; p__Proteobacteria; c__Gammaproteobacteria; o__Alteromonadales; f__Colwelliaceae; g__ColwelliaceaeFA;
91093	POC	0.000122314	-0.715931	k__Bacteria; p__Verrucomicrobia; c__Opitutae; o__Puniceicoccales; f__Puniceicoccaceae; g__Coraliomargarita;
149844	POC	0.000244534	-0.693303	k__Bacteria; p__Proteobacteria; c__Gammaproteobacteria; o__Alteromonadales; f__Colwelliaceae; g__ColwelliaceaeFA;
306210	Si	0.000248229	0.692789	k__Bacteria; p__Proteobacteria; c__Gammaproteobacteria; o__Alteromonadales; f__Alteromonadaceae; g__Glaciecola;
306210	Chla	0.000286513	0.68783	k__Bacteria; p__Proteobacteria; c__Gammaproteobacteria; o__Alteromonadales; f__Alteromonadaceae; g__Glaciecola;
114736	POC	0.000288212	-0.687624	k__Bacteria; p__Proteobacteria; c__Alphaproteobacteria; o__Rhodobacterales; f__Rhodobacteraceae; g__Octadecabacter;
181308	TotalBacteria	0.00039661	-0.676226	k__Bacteria; p__Proteobacteria; c__Gammaproteobacteria; o__Alteromonadales; f__Psychromonadaceae; g__PsychromonadaceaeFA;
269609	Salinity	0.000399713	0.675942	k__Bacteria; p__Proteobacteria; c__Gammaproteobacteria; o__Alteromonadales; f__Alteromonadaceae; g__Candidatus Endobugula;
258719	PO4	0.000502657	-0.667441	k__Bacteria; p__Planctomycetes; c__Planctomycetia; o__Pirellulales; f__Pirellulaceae; g__PirellulaceaeFA;
114736	Salinity	0.000534948	-0.665085	k__Bacteria; p__Proteobacteria; c__Alphaproteobacteria; o__Rhodobacterales; f__Rhodobacteraceae; g__Octadecabacter;
370222	DOC	0.000620605	-0.659381	k__Bacteria; p__Proteobacteria; c__Gammaproteobacteria; o__Vibrionales; f__Pseudoalteromonadaceae; g__Pseudoalteromonas;
262570	Salinity	0.000626587	-0.659008	k__Bacteria; p__Bacteroidetes; c__Flavobacteriia; o__Flavobacteriales; f__Flavobacteriaceae; g__Maribacter;
211827	TotalBacteria	0.000701295	-0.654596	k__Bacteria; p__Proteobacteria; c__Betaproteobacteria; o__Methylophilales; f__Methylophilaceae; g__MethylophilaceaeFA;
117288	PO4	0.000712708	-0.653958	k__Bacteria; p__Proteobacteria; c__Gammaproteobacteria; o__Oceanospirillales; f__Halomonadaceae; g__Candidatus Portiera;
219545	Salinity	0.000753172	0.651765	k__Bacteria; p__Proteobacteria; c__Gammaproteobacteria; o__Alteromonadales; f__Colwelliaceae; g__ColwelliaceaeFA;
211827	Chla	0.000764703	-0.651158	k__Bacteria; p__Proteobacteria; c__Betaproteobacteria; o__Methylophilales; f__Methylophilaceae; g__MethylophilaceaeFA;
140949	PO4	0.000858794	-0.646483	k__Archaea; p__Crenarchaeota; c__Thaumarchaeota; o__Cenarchaeales; f__Cenarchaeaceae; g__Nitrosopumilus;
251223	TN	0.000885124	-0.645253	k__Bacteria; p__Proteobacteria; c__Gammaproteobacteria; o__GammaproteobacteriaCL; f__GammaproteobacteriaCL; g__GammaproteobacteriaCL;
219545	Z	0.000910031	0.644119	k__Bacteria; p__Proteobacteria; c__Gammaproteobacteria; o__Alteromonadales; f__Colwelliaceae; g__ColwelliaceaeFA;
370222	POC	0.000937541	-0.642896	k__Bacteria; p__Proteobacteria; c__Gammaproteobacteria; o__Vibrionales; f__Pseudoalteromonadaceae; g__Pseudoalteromonas;
238441	TN	0.000995076	-0.640435	k__Bacteria; p__Bacteroidetes; c__Flavobacteriia; o__Flavobacteriales; f__Cryomorphaceae; g__Crocinitomix;
278348	NO2.NO3	0.00100816	-0.639892	k__Bacteria; p__Proteobacteria; c__Alphaproteobacteria; o__Sphingomonadales; f__Erythrobacteraceae; g__Erythrobacter;
229855	Salinity	0.00101735	-0.639515	k__Bacteria; p__Bacteroidetes; c__[Saprospirae]; o__[Saprospirales]; f__Saprospiraceae; g__Lewinella;
316800	Salinity	0.00108254	-0.636918	k__Bacteria; p__Proteobacteria; c__Alphaproteobacteria; o__Rhodobacterales; f__Rhodobacteraceae;
149844	TN	0.00109575	-0.636408	k__Bacteria; p__Proteobacteria; c__Gammaproteobacteria; o__Alteromonadales; f__Colwelliaceae; g__ColwelliaceaeFA;
210698	POC	0.00127498	-0.629964	k__Bacteria; p__Bacteroidetes; c__Flavobacteriia; o__Flavobacteriales; f__FlavobacterialesOR; g__FlavobacterialesOR;
77969	Salinity	0.00129646	-0.629244	k__Bacteria; p__Bacteroidetes; c__Flavobacteriia; o__Flavobacteriales; f__Flavobacteriaceae; g__FlavobacteriaceaeFA;
315661	NO2.NO3	0.00131779	-0.62854	k__Bacteria; p__Proteobacteria; c__Gammaproteobacteria; o__Pseudomonadales; f__Pseudomonadaceae; g__Pseudomonas;
149844	Chla	0.00133899	-0.627849	k__Bacteria; p__Proteobacteria; c__Gammaproteobacteria; o__Alteromonadales; f__Colwelliaceae; g__ColwelliaceaeFA;
110844	Z	0.00135617	0.627296	k__Bacteria; p__Proteobacteria; c__Gammaproteobacteria; o__Alteromonadales; f__Alteromonadaceae;
238441	DOC	0.00136546	-0.627	k__Bacteria; p__Bacteroidetes; c__Flavobacteriia; o__Flavobacteriales; f__Cryomorphaceae; g__Crocinitomix;
139840	POC	0.00137015	-0.62685	k__Bacteria; p__Bacteroidetes; c__Flavobacteriia; o__Flavobacteriales; f__FlavobacterialesOR; g__FlavobacterialesOR;
278348	Salinity	0.00138056	-0.626521	k__Bacteria; p__Proteobacteria; c__Alphaproteobacteria; o__Sphingomonadales; f__Erythrobacteraceae; g__Erythrobacter;
370222	TN	0.00138405	-0.626411	k__Bacteria; p__Proteobacteria; c__Gammaproteobacteria; o__Vibrionales; f__Pseudoalteromonadaceae; g__Pseudoalteromonas;
240343	NO2.NO3	0.00147175	-0.623725	k__Bacteria; p__Bacteroidetes; c__Cytophagia; o__Cytophagales; f__Flammeovirgaceae; g__Flexibacter;
120983	Salinity	0.00148854	-0.623226	k__Bacteria; p__Bacteroidetes; c__Flavobacteriia; o__Flavobacteriales; f__Flavobacteriaceae; g__FlavobacteriaceaeFA;
158301	Salinity	0.00157525	0.620724	k__Bacteria; p__Proteobacteria; c__Gammaproteobacteria; o__Oceanospirillales; f__Oceanospirillaceae; g__Amphritea;
315125	POC	0.00158617	-0.620417	k__Bacteria; p__Proteobacteria; c__Alphaproteobacteria; o__Rhodospirillales; f__Rhodospirillaceae; g__RhodospirillaceaeFA;
238441	POC	0.00169697	-0.617403	k__Bacteria; p__Bacteroidetes; c__Flavobacteriia; o__Flavobacteriales; f__Cryomorphaceae; g__Crocinitomix;
361772	POC	0.00173926	-0.616296	k__Bacteria; p__Bacteroidetes; c__Sphingobacteriia; o__Sphingobacteriales; f__NS11-12; g__NS11-12FA;
367917	Si	0.00175102	0.615992	k__Bacteria; p__Proteobacteria; c__Gammaproteobacteria; o__Alteromonadales; f__Alteromonadaceae; g__Candidatus Endobugula;
258719	POC	0.00186032	-0.61325	k__Bacteria; p__Planctomycetes; c__Planctomycetia; o__Pirellulales; f__Pirellulaceae; g__PirellulaceaeFA;
211827	Si	0.00188489	-0.612653	k__Bacteria; p__Proteobacteria; c__Betaproteobacteria; o__Methylophilales; f__Methylophilaceae; g__MethylophilaceaeFA;
197435	Salinity	0.00212756	-0.607081	k__Bacteria; p__Proteobacteria; c__Gammaproteobacteria; o__Alteromonadales; f__Alteromonadaceae; g__Candidatus Endobugula;
258719	DOC	0.00215942	-0.606391	k__Bacteria; p__Planctomycetes; c__Planctomycetia; o__Pirellulales; f__Pirellulaceae; g__PirellulaceaeFA;
23581	Salinity	0.00216978	-0.606168	k__Bacteria; p__Bacteroidetes; c__Flavobacteriia; o__Flavobacteriales; f__FlavobacterialesOR; g__FlavobacterialesOR;
254834	NO2.NO3	0.00227743	0.613636	k__Bacteria; p__Proteobacteria; c__Gammaproteobacteria; o__Alteromonadales; f__Alteromonadaceae; g__AlteromonadaceaeFA;
254834	Chla	0.00246666	0.609684	k__Bacteria; p__Proteobacteria; c__Gammaproteobacteria; o__Alteromonadales; f__Alteromonadaceae; g__AlteromonadaceaeFA;
306210	TN	0.00268482	0.596086	k__Bacteria; p__Proteobacteria; c__Gammaproteobacteria; o__Alteromonadales; f__Alteromonadaceae; g__Glaciecola;
238441	Si	0.00285647	-0.59309	k__Bacteria; p__Bacteroidetes; c__Flavobacteriia; o__Flavobacteriales; f__Cryomorphaceae; g__Crocinitomix;
117288	TN	0.00303007	-0.590211	k__Bacteria; p__Proteobacteria; c__Gammaproteobacteria; o__Oceanospirillales; f__Halomonadaceae; g__Candidatus Portiera;
315661	Salinity	0.00307078	-0.589556	k__Bacteria; p__Proteobacteria; c__Gammaproteobacteria; o__Pseudomonadales; f__Pseudomonadaceae; g__Pseudomonas;
240343	Z	0.00322584	-0.587127	k__Bacteria; p__Bacteroidetes; c__Cytophagia; o__Cytophagales; f__Flammeovirgaceae; g__Flexibacter;
23581	Z	0.0033065	-0.585901	k__Bacteria; p__Bacteroidetes; c__Flavobacteriia; o__Flavobacteriales; f__FlavobacterialesOR; g__FlavobacterialesOR;
263093	PO4	0.00344371	-0.583874	k__Bacteria; p__Bacteroidetes; c__[Saprospirae]; o__[Saprospirales]; f__Saprospiraceae; g__Lewinella;
110844	NO2.NO3	0.0034782	0.583375	k__Bacteria; p__Proteobacteria; c__Gammaproteobacteria; o__Alteromonadales; f__Alteromonadaceae;
149844	TotalBacteria	0.00353693	-0.582535	k__Bacteria; p__Proteobacteria; c__Gammaproteobacteria; o__Alteromonadales; f__Colwelliaceae; g__ColwelliaceaeFA;
244663	NO2.NO3	0.00396399	-0.576757	k__Bacteria; p__Bacteroidetes; c__[Saprospirae]; o__[Saprospirales]; f__Saprospiraceae; g__SaprospiraceaeFA;
262570	NO2.NO3	0.00397463	-0.57662	k__Bacteria; p__Bacteroidetes; c__Flavobacteriia; o__Flavobacteriales; f__Flavobacteriaceae; g__Maribacter;
278348	PO4	0.0040004	-0.576289	k__Bacteria; p__Proteobacteria; c__Alphaproteobacteria; o__Sphingomonadales; f__Erythrobacteraceae; g__Erythrobacter;
140949	Chla	0.00410352	-0.574982	k__Archaea; p__Crenarchaeota; c__Thaumarchaeota; o__Cenarchaeales; f__Cenarchaeaceae; g__Nitrosopumilus;
140949	TN	0.00414329	-0.574486	k__Archaea; p__Crenarchaeota; c__Thaumarchaeota; o__Cenarchaeales; f__Cenarchaeaceae; g__Nitrosopumilus;
46499	POC	0.0041656	-0.574209	k__Bacteria; p__Proteobacteria; c__Gammaproteobacteria; o__Oceanospirillales; f__Saccharospirillaceae; g__SaccharospirillaceaeFA;
141882	POC	0.00444259	-0.570872	k__Bacteria; p__Bacteroidetes; c__Flavobacteriia; o__Flavobacteriales; f__FlavobacterialesOR; g__FlavobacterialesOR;
306798	POC	0.00449212	-0.570294	k__Bacteria; p__Bacteroidetes; c__[Saprospirae]; o__[Saprospirales]; f__Saprospiraceae; g__Saprospira;
86963	Z	0.00450593	-0.570134	k__Bacteria; p__Proteobacteria; c__Gammaproteobacteria; o__Thiohalorhabdales; f__ThiohalorhabdalesOR; g__ThiohalorhabdalesOR;
315661	Z	0.00468071	-0.56814	k__Bacteria; p__Proteobacteria; c__Gammaproteobacteria; o__Pseudomonadales; f__Pseudomonadaceae; g__Pseudomonas;
162915	DOC	0.00470705	-0.567845	k__Bacteria; p__Proteobacteria; c__Gammaproteobacteria; o__Oceanospirillales; f__OceanospirillalesOR; g__OceanospirillalesOR;
258719	Si	0.00475692	-0.567291	k__Bacteria; p__Planctomycetes; c__Planctomycetia; o__Pirellulales; f__Pirellulaceae; g__PirellulaceaeFA;
211827	PO4	0.0047587	-0.567271	k__Bacteria; p__Proteobacteria; c__Betaproteobacteria; o__Methylophilales; f__Methylophilaceae; g__MethylophilaceaeFA;
363730	Chla	0.00482271	-0.566566	k__Bacteria; p__Bacteroidetes; c__Flavobacteriia; o__Flavobacteriales; f__NS9; g__NS9FA;
93013	Si	0.00493968	-0.573122	k__Bacteria; p__Proteobacteria; c__Gammaproteobacteria; o__Alteromonadales; f__Colwelliaceae; g__ColwelliaceaeFA;
280778	POC	0.00495708	-0.565112	k__Bacteria; p__Bacteroidetes; c__Cytophagia; o__Cytophagales; f__Flammeovirgaceae; g__Reichenbachiella;
370222	PO4	0.00497044	-0.564969	k__Bacteria; p__Proteobacteria; c__Gammaproteobacteria; o__Vibrionales; f__Pseudoalteromonadaceae; g__Pseudoalteromonas;
278348	TN	0.00499342	-0.564724	k__Bacteria; p__Proteobacteria; c__Alphaproteobacteria; o__Sphingomonadales; f__Erythrobacteraceae; g__Erythrobacter;
287911	NO2.NO3	0.00505878	-0.564033	k__Bacteria; p__Proteobacteria; c__Gammaproteobacteria; o__Alteromonadales; f__HTCC2188; g__HTCC;
113401	Salinity	0.0052707	-0.561842	k__Bacteria; p__Proteobacteria; c__Gammaproteobacteria; o__Alteromonadales; f__OM60; g__OM60FA;
111021	Salinity	0.00564946	-0.558103	k__Bacteria; p__Proteobacteria; c__Alphaproteobacteria; o__Rhodobacterales; f__Rhodobacteraceae; g__RhodobacteraceaeFA;
149844	DOC	0.00594295	-0.555347	k__Bacteria; p__Proteobacteria; c__Gammaproteobacteria; o__Alteromonadales; f__Colwelliaceae; g__ColwelliaceaeFA;
141709	Z	0.00603813	0.554477	k__Bacteria; p__Verrucomicrobia; c__Opitutae; o__Opitutales; f__Opitutaceae; g__Opitutus;
317414	POC	0.0060921	0.561265	k__Bacteria; p__Proteobacteria; c__Gammaproteobacteria; o__Alteromonadales; f__Alteromonadaceae; g__Alteromonas;
120983	Z	0.00609838	-0.553933	k__Bacteria; p__Bacteroidetes; c__Flavobacteriia; o__Flavobacteriales; f__Flavobacteriaceae; g__FlavobacteriaceaeFA;
91093	DOC	0.00615527	-0.553423	k__Bacteria; p__Verrucomicrobia; c__Opitutae; o__Puniceicoccales; f__Puniceicoccaceae; g__Coraliomargarita;
238441	PO4	0.00615527	-0.553423	k__Bacteria; p__Bacteroidetes; c__Flavobacteriia; o__Flavobacteriales; f__Cryomorphaceae; g__Crocinitomix;
167600	TotalBacteria	0.00616719	-0.553317	k__Bacteria; p__Bacteroidetes; c__Flavobacteriia; o__Flavobacteriales; f__FlavobacterialesOR; g__FlavobacterialesOR;
370222	Si	0.00637587	-0.551482	k__Bacteria; p__Proteobacteria; c__Gammaproteobacteria; o__Vibrionales; f__Pseudoalteromonadaceae; g__Pseudoalteromonas;
46499	DOC	0.00649027	-0.550497	k__Bacteria; p__Proteobacteria; c__Gammaproteobacteria; o__Oceanospirillales; f__Saccharospirillaceae; g__SaccharospirillaceaeFA;
162915	POC	0.00653376	-0.550127	k__Bacteria; p__Proteobacteria; c__Gammaproteobacteria; o__Oceanospirillales; f__OceanospirillalesOR; g__OceanospirillalesOR;
202680	Chla	0.00654962	0.549992	k__Bacteria; p__Proteobacteria; c__Gammaproteobacteria; o__Alteromonadales; f__AlteromonadalesOR; g__AlteromonadalesOR;
211827	TN	0.00670277	-0.548706	k__Bacteria; p__Proteobacteria; c__Betaproteobacteria; o__Methylophilales; f__Methylophilaceae; g__MethylophilaceaeFA;
114736	PO4	0.00679872	-0.547912	k__Bacteria; p__Proteobacteria; c__Alphaproteobacteria; o__Rhodobacterales; f__Rhodobacteraceae; g__Octadecabacter;
149844	Si	0.00681305	-0.547795	k__Bacteria; p__Proteobacteria; c__Gammaproteobacteria; o__Alteromonadales; f__Colwelliaceae; g__ColwelliaceaeFA;
86963	POC	0.00695346	-0.546652	k__Bacteria; p__Proteobacteria; c__Gammaproteobacteria; o__Thiohalorhabdales; f__ThiohalorhabdalesOR; g__ThiohalorhabdalesOR;
251223	Si	0.00703194	-0.546022	k__Bacteria; p__Proteobacteria; c__Gammaproteobacteria; o__GammaproteobacteriaCL; f__GammaproteobacteriaCL; g__GammaproteobacteriaCL;
270469	TN	0.00706179	0.545784	k__Bacteria; p__Bacteroidetes; c__Flavobacteriia; o__Flavobacteriales; f__Flavobacteriaceae; g__Polaribacter;
117914	TN	0.0071217	-0.545308	k__Archaea; p__Crenarchaeota; c__Thaumarchaeota; o__Cenarchaeales; f__Cenarchaeaceae; g__Nitrosopumilus;
167824	POC	0.00716718	-0.544949	k__Bacteria; p__Proteobacteria; c__Gammaproteobacteria; o__Alteromonadales; f__Alteromonadaceae; g__Marinobacter;
47505	Salinity	0.00716937	-0.544932	k__Bacteria; p__Bacteroidetes; c__Flavobacteriia; o__Flavobacteriales; f__Flavobacteriaceae; g__Tenacibaculum;
254834	TotalBacteria	0.00721713	0.551383	k__Bacteria; p__Proteobacteria; c__Gammaproteobacteria; o__Alteromonadales; f__Alteromonadaceae; g__AlteromonadaceaeFA;
192790	TN	0.00742844	-0.542924	k__Bacteria; p__Proteobacteria; c__Alphaproteobacteria; o__Rhodobacterales; f__Rhodobacteraceae; g__Phaeobacter;
242563	Z	0.00767701	-0.541051	k__Bacteria; p__Verrucomicrobia; c__Verrucomicrobiae; o__Verrucomicrobiales; f__Verrucomicrobiaceae; g__Persicirhabdus;
330941	NO2.NO3	0.00776631	-0.540391	k__Bacteria; p__Planctomycetes; c__Planctomycetia; o__Pirellulales; f__Pirellulaceae; g__PirellulaceaeFA;
328766	POC	0.00801286	-0.5386	k__Bacteria; p__Bacteroidetes; c__Sphingobacteriia; o__Sphingobacteriales; f__SphingobacterialesOR; g__SphingobacterialesOR;
91093	TN	0.00808726	-0.538068	k__Bacteria; p__Verrucomicrobia; c__Opitutae; o__Puniceicoccales; f__Puniceicoccaceae; g__Coraliomargarita;
251223	PO4	0.00816105	-0.537545	k__Bacteria; p__Proteobacteria; c__Gammaproteobacteria; o__GammaproteobacteriaCL; f__GammaproteobacteriaCL; g__GammaproteobacteriaCL;
226297	Z	0.00826535	0.536812	k__Bacteria; p__Firmicutes; c__Bacilli; o__Lactobacillales; f__Carnobacteriaceae; g__Carnobacterium;
129034	Z	0.00841681	-0.535761	k__Bacteria; p__Proteobacteria; c__Gammaproteobacteria; o__Alteromonadales; f__Alteromonadaceae; g__Candidatus Endobugula;
372772	Salinity	0.00844098	-0.535595	k__Bacteria; p__Proteobacteria; c__Gammaproteobacteria; o__Oceanospirillales; f__Oceanospirillaceae; g__Oleispira;
306210	TotalBacteria	0.00880976	0.533106	k__Bacteria; p__Proteobacteria; c__Gammaproteobacteria; o__Alteromonadales; f__Alteromonadaceae; g__Glaciecola;
162915	TN	0.00891551	-0.532408	k__Bacteria; p__Proteobacteria; c__Gammaproteobacteria; o__Oceanospirillales; f__OceanospirillalesOR; g__OceanospirillalesOR;
249451	Salinity	0.00896099	-0.53211	k__Bacteria; p__Bacteroidetes; c__Flavobacteriia; o__Flavobacteriales; f__Flavobacteriaceae; g__Formosa;
77969	Z	0.00932363	-0.529777	k__Bacteria; p__Bacteroidetes; c__Flavobacteriia; o__Flavobacteriales; f__Flavobacteriaceae; g__FlavobacteriaceaeFA;
110844	POC	0.00953503	0.528452	k__Bacteria; p__Proteobacteria; c__Gammaproteobacteria; o__Alteromonadales; f__Alteromonadaceae;
23581	POC	0.00980027	-0.526823	k__Bacteria; p__Bacteroidetes; c__Flavobacteriia; o__Flavobacteriales; f__FlavobacterialesOR; g__FlavobacterialesOR;
140949	POC	0.00980092	-0.526819	k__Archaea; p__Crenarchaeota; c__Thaumarchaeota; o__Cenarchaeales; f__Cenarchaeaceae; g__Nitrosopumilus;
139840	DOC	0.0100085	-0.525569	k__Bacteria; p__Bacteroidetes; c__Flavobacteriia; o__Flavobacteriales; f__FlavobacterialesOR; g__FlavobacterialesOR;
263093	POC	0.0100223	-0.525487	k__Bacteria; p__Chloroflexi; c__SAR202; o__SAR202CL; f__SAR202CL; g__SAR202CL;
271354	TotalBacteria	0.0100223	-0.525487	k__Bacteria; p__Bacteroidetes; c__[Saprospirae]; o__[Saprospirales]; f__Saprospiraceae; g__Lewinella;
114736	TotalBacteria	0.0100307	-0.525437	k__Bacteria; p__Proteobacteria; c__Alphaproteobacteria; o__Rhodobacterales; f__Rhodobacteraceae; g__Octadecabacter;
258719	TN	0.0102614	-0.524075	k__Bacteria; p__Planctomycetes; c__Planctomycetia; o__Pirellulales; f__Pirellulaceae; g__PirellulaceaeFA;
247038	POC	0.0102715	-0.524016	k__Bacteria; p__Bacteroidetes; c__Flavobacteriia; o__Flavobacteriales; f__Flavobacteriaceae; g__FlavobacteriaceaeFA;
280778	TN	0.0107499	-0.521273	k__Bacteria; p__Bacteroidetes; c__Cytophagia; o__Cytophagales; f__Flammeovirgaceae; g__Reichenbachiella;
117288	Salinity	0.0109384	-0.52022	k__Bacteria; p__Proteobacteria; c__Gammaproteobacteria; o__Oceanospirillales; f__Halomonadaceae; g__Candidatus Portiera;
23581	NO2.NO3	0.0111135	-0.519255	k__Bacteria; p__Bacteroidetes; c__Flavobacteriia; o__Flavobacteriales; f__FlavobacterialesOR; g__FlavobacterialesOR;
159330	NO2.NO3	0.0111427	-0.519095	k__Bacteria; p__Bacteroidetes; c__Flavobacteriia; o__Flavobacteriales; f__Flavobacteriaceae; g__Ulvibacter;
71505	DOC	0.0111994	-0.518786	k__Bacteria; p__Proteobacteria; c__Alphaproteobacteria; o__Rickettsiales; f__RickettsialesOR; g__RickettsialesOR;
250376	TotalBacteria	0.0111994	-0.518786	k__Bacteria; p__Proteobacteria; c__Alphaproteobacteria; o__AlphaproteobacteriaCL; f__AlphaproteobacteriaCL; g__AlphaproteobacteriaCL;
345762	Si	0.011398	0.517713	k__Bacteria; p__Bacteroidetes; c__Flavobacteriia; o__Flavobacteriales; f__Flavobacteriaceae; g__Winogradskyella;
141882	DOC	0.0115003	-0.517166	k__Bacteria; p__Bacteroidetes; c__Flavobacteriia; o__Flavobacteriales; f__FlavobacterialesOR; g__FlavobacterialesOR;
79388	Salinity	0.0116461	-0.516394	k__Bacteria; p__Bacteroidetes; c__[Saprospirae]; o__[Saprospirales]; f__Saprospiraceae; g__SaprospiraceaeFA;
77969	NO2.NO3	0.0119913	-0.514597	k__Bacteria; p__Bacteroidetes; c__Flavobacteriia; o__Flavobacteriales; f__Flavobacteriaceae; g__FlavobacteriaceaeFA;
280778	DOC	0.0122946	-0.513053	k__Bacteria; p__Bacteroidetes; c__Cytophagia; o__Cytophagales; f__Flammeovirgaceae; g__Reichenbachiella;
278348	Chla	0.0123678	-0.512685	k__Bacteria; p__Proteobacteria; c__Alphaproteobacteria; o__Sphingomonadales; f__Erythrobacteraceae; g__Erythrobacter;
377816	Salinity	0.0127481	0.510801	k__Bacteria; p__Bacteroidetes; c__Flavobacteriia; o__Flavobacteriales; f__FlavobacterialesOR; g__FlavobacterialesOR;
280778	Z	0.0129599	-0.509772	k__Bacteria; p__Bacteroidetes; c__Cytophagia; o__Cytophagales; f__Flammeovirgaceae; g__Reichenbachiella;
278348	POC	0.0135655	-0.506903	k__Bacteria; p__Proteobacteria; c__Alphaproteobacteria; o__Sphingomonadales; f__Erythrobacteraceae; g__Erythrobacter;
171955	Si	0.0136472	0.506524	k__Bacteria; p__Bacteroidetes; c__Flavobacteriia; o__Flavobacteriales; f__Flavobacteriaceae; g__Psychroserpens;
271354	Chla	0.0137555	-0.506024	k__Bacteria; p__Proteobacteria; c__Gammaproteobacteria; o__Alteromonadales; f__Alteromonadaceae; g__Marinobacter;
167824	PO4	0.0137555	-0.506024	k__Bacteria; p__Chloroflexi; c__SAR202; o__SAR202CL; f__SAR202CL; g__SAR202CL;
219910	TotalBacteria	0.0137786	-0.505919	k__Bacteria; p__Proteobacteria; c__Gammaproteobacteria; o__Oceanospirillales; f__OceanospirillalesOR; g__OceanospirillalesOR;
262570	PO4	0.014062	-0.504628	k__Bacteria; p__Bacteroidetes; c__Flavobacteriia; o__Flavobacteriales; f__Flavobacteriaceae; g__Maribacter;
151752	POC	0.0144364	-0.502956	k__Bacteria; p__Proteobacteria; c__Deltaproteobacteria; o__Desulfobacterales; f__Nitrospinaceae; g__Nitrospina;
122717	Salinity	0.0145711	0.502362	k__Bacteria; p__Proteobacteria; c__Gammaproteobacteria; o__Alteromonadales; f__Colwelliaceae; g__ColwelliaceaeFA;
122887	Chla	0.0147704	-0.501493	k__Bacteria; p__Proteobacteria; c__Alphaproteobacteria; o__AlphaproteobacteriaCL; f__AlphaproteobacteriaCL; g__AlphaproteobacteriaCL;
250376	PO4	0.0147704	-0.501493	k__Bacteria; p__Proteobacteria; c__Alphaproteobacteria; o__AlphaproteobacteriaCL; f__AlphaproteobacteriaCL; g__AlphaproteobacteriaCL;
250376	POC	0.0147704	-0.501493	k__Bacteria; p__Planctomycetes; c__Phycisphaerae; o__Phycisphaerales; f__PhycisphaeralesOR; g__PhycisphaeralesOR;
364329	Si	0.0152637	-0.499382	k__Bacteria; p__Proteobacteria; c__Gammaproteobacteria; o__Oceanospirillales; f__Oceanospirillaceae; g__OceanospirillaceaeFA;
364329	Salinity	0.0152935	0.499256	k__Bacteria; p__Proteobacteria; c__Gammaproteobacteria; o__Oceanospirillales; f__Oceanospirillaceae; g__OceanospirillaceaeFA;
181308	Si	0.0153134	-0.499172	k__Bacteria; p__Proteobacteria; c__Gammaproteobacteria; o__Alteromonadales; f__Psychromonadaceae; g__PsychromonadaceaeFA;
112372	Salinity	0.0157686	-0.497278	k__Bacteria; p__Proteobacteria; c__Gammaproteobacteria; o__Thiohalorhabdales; f__ThiohalorhabdalesOR; g__ThiohalorhabdalesOR;
306210	PO4	0.0162265	0.495416	k__Bacteria; p__Proteobacteria; c__Gammaproteobacteria; o__Alteromonadales; f__Alteromonadaceae; g__Glaciecola;
293057	POC	0.0163495	-0.494924	k__Bacteria; p__Proteobacteria; c__Gammaproteobacteria; o__Alteromonadales; f__Alteromonadaceae; g__Candidatus Endobugula;
224905	NO2.NO3	0.0164375	-0.494573	k__Bacteria; p__Proteobacteria; c__Gammaproteobacteria; o__Vibrionales; f__Pseudoalteromonadaceae; g__Pseudoalteromonas;
240343	Salinity	0.0165436	-0.494152	k__Bacteria; p__Bacteroidetes; c__Cytophagia; o__Cytophagales; f__Flammeovirgaceae; g__Flexibacter;
139840	TN	0.0165595	-0.49409	k__Bacteria; p__Bacteroidetes; c__Flavobacteriia; o__Flavobacteriales; f__FlavobacterialesOR; g__FlavobacterialesOR;
238441	Chla	0.0166019	-0.493922	k__Bacteria; p__Bacteroidetes; c__Flavobacteriia; o__Flavobacteriales; f__Cryomorphaceae; g__Crocinitomix;
322264	POC	0.0166064	0.493904	k__Bacteria; p__GN02; c__BD1-5; o__BD1-5CL; f__BD1-5CL; g__BD1-5CL;
317414	Z	0.0166939	0.49356	k__Bacteria; p__Proteobacteria; c__Gammaproteobacteria; o__Alteromonadales; f__Alteromonadaceae; g__Alteromonas;
345762	Salinity	0.0166968	-0.493549	k__Bacteria; p__Bacteroidetes; c__Flavobacteriia; o__Flavobacteriales; f__Flavobacteriaceae; g__Winogradskyella;
159330	PO4	0.0167192	-0.493461	k__Bacteria; p__Bacteroidetes; c__Flavobacteriia; o__Flavobacteriales; f__Flavobacteriaceae; g__Ulvibacter;
46499	PO4	0.0167192	-0.493461	k__Bacteria; p__Proteobacteria; c__Gammaproteobacteria; o__Oceanospirillales; f__Saccharospirillaceae; g__SaccharospirillaceaeFA;
270469	POC	0.0169248	0.492659	k__Bacteria; p__Bacteroidetes; c__Flavobacteriia; o__Flavobacteriales; f__Flavobacteriaceae; g__Polaribacter;
163466	NO2.NO3	0.0170883	-0.492026	k__Bacteria; p__Proteobacteria; c__Gammaproteobacteria; o__Alteromonadales; f__Colwelliaceae; g__Colwellia;
117288	DOC	0.0175693	-0.490194	k__Bacteria; p__Proteobacteria; c__Gammaproteobacteria; o__Oceanospirillales; f__Halomonadaceae; g__Candidatus Portiera;
150331	TN	0.0178598	0.489107	k__Bacteria; p__Planctomycetes; c__Planctomycetia; o__Pirellulales; f__Pirellulaceae; g__PirellulaceaeFA;
365604	Chla	0.017886	0.48901	k__Bacteria; p__Proteobacteria; c__Gammaproteobacteria; o__Oceanospirillales; f__Oceanospirillaceae; g__OceanospirillaceaeFA;
123369	DOC	0.017886	-0.48901	k__Bacteria; p__Proteobacteria; c__Gammaproteobacteria; o__Oceanospirillales; f__Oceanospirillaceae; g__OceanospirillaceaeFA;
123369	POC	0.017886	-0.48901	k__Bacteria; p__Proteobacteria; c__Gammaproteobacteria; o__Oceanospirillales; f__Oceanospirillaceae; g__OceanospirillaceaeFA;
123369	TN	0.017886	-0.48901	k__Bacteria; p__Proteobacteria; c__Gammaproteobacteria; o__Oceanospirillales; f__Oceanospirillaceae; g__OceanospirillaceaeFA;
123369	TotalBacteria	0.017886	-0.48901	k__Bacteria; p__Proteobacteria; c__Gammaproteobacteria; o__Alteromonadales; f__Alteromonadaceae; g__AlteromonadaceaeFA;
93490	DOC	0.0179057	-0.488937	k__Bacteria; p__Proteobacteria; c__Gammaproteobacteria; o__Alteromonadales; f__Alteromonadaceae; g__Candidatus Endobugula;
377714	POC	0.0179351	-0.488828	k__Bacteria; p__Proteobacteria; c__Alphaproteobacteria; o__Rickettsiales; f__RickettsialesOR; g__RickettsialesOR;
162915	Si	0.0180148	-0.488533	k__Bacteria; p__Proteobacteria; c__Gammaproteobacteria; o__Oceanospirillales; f__OceanospirillalesOR; g__OceanospirillalesOR;
278253	Chla	0.0180225	0.488504	k__Bacteria; p__Bacteroidetes; c__Flavobacteriia; o__Flavobacteriales; f__Flavobacteriaceae; g__FlavobacteriaceaeFA;
231646	DOC	0.0180225	-0.488504	k__Bacteria; p__Bacteroidetes; c__Flavobacteriia; o__Flavobacteriales; f__Flavobacteriaceae; g__FlavobacteriaceaeFA;
313037	DOC	0.0180225	-0.488504	k__Bacteria; p__Bacteroidetes; c__Flavobacteriia; o__Flavobacteriales; f__Flavobacteriaceae; g__FlavobacteriaceaeFA;
318602	DOC	0.0180225	-0.488504	k__Bacteria; p__Bacteroidetes; c__Flavobacteriia; o__Flavobacteriales; f__Flavobacteriaceae; g__FlavobacteriaceaeFA;
294599	DOC	0.0180225	-0.488504	k__Bacteria; p__Proteobacteria; c__Gammaproteobacteria; o__Alteromonadales; f__Alteromonadaceae; g__Glaciecola;
165350	NO2.NO3	0.0180225	-0.488504	k__Bacteria; p__Fibrobacteres; c__Fibrobacteria; o__Fibrobacterales; f__FibrobacteralesOR; g__FibrobacteralesOR;
231646	POC	0.0180225	-0.488504	k__Bacteria; p__Fibrobacteres; c__Fibrobacteria; o__Fibrobacterales; f__FibrobacteralesOR; g__FibrobacteralesOR;
313037	POC	0.0180225	-0.488504	k__Bacteria; p__Fibrobacteres; c__Fibrobacteria; o__Fibrobacterales; f__FibrobacteralesOR; g__FibrobacteralesOR;
318602	POC	0.0180225	-0.488504	k__Bacteria; p__Fibrobacteres; c__Fibrobacteria; o__Fibrobacterales; f__FibrobacteralesOR; g__FibrobacteralesOR;
294599	POC	0.0180225	-0.488504	k__Bacteria; p__Proteobacteria; c__Gammaproteobacteria; o__Legionellales; f__Francisellaceae; g__FrancisellaceaeFA;
231646	TN	0.0180225	-0.488504	k__Bacteria; p__Proteobacteria; c__Gammaproteobacteria; o__Legionellales; f__Francisellaceae; g__FrancisellaceaeFA;
313037	TN	0.0180225	-0.488504	k__Bacteria; p__Proteobacteria; c__Gammaproteobacteria; o__Legionellales; f__Francisellaceae; g__FrancisellaceaeFA;
318602	TN	0.0180225	-0.488504	k__Bacteria; p__Proteobacteria; c__Gammaproteobacteria; o__Legionellales; f__Francisellaceae; g__FrancisellaceaeFA;
294599	TN	0.0180225	-0.488504	k__Bacteria; p__Proteobacteria; c__Gammaproteobacteria; o__Thiotrichales; f__Piscirickettsiaceae; g__PiscirickettsiaceaeFA;
231646	TotalBacteria	0.0180225	-0.488504	k__Bacteria; p__Proteobacteria; c__Gammaproteobacteria; o__Thiotrichales; f__Piscirickettsiaceae; g__PiscirickettsiaceaeFA;
313037	TotalBacteria	0.0180225	-0.488504	k__Bacteria; p__Proteobacteria; c__Gammaproteobacteria; o__Thiotrichales; f__Piscirickettsiaceae; g__PiscirickettsiaceaeFA;
318602	TotalBacteria	0.0180225	-0.488504	k__Bacteria; p__Proteobacteria; c__Gammaproteobacteria; o__Thiotrichales; f__Piscirickettsiaceae; g__PiscirickettsiaceaeFA;
294599	TotalBacteria	0.0180225	-0.488504	k__Bacteria; p__Bacteroidetes; c__Flavobacteriia; o__Flavobacteriales; f__Flavobacteriaceae; g__FlavobacteriaceaeFA;
314117	Z	0.0180257	0.488493	k__Bacteria; p__Proteobacteria; c__Gammaproteobacteria; o__Alteromonadales; f__Colwelliaceae; g__ColwelliaceaeFA;
117914	NO2.NO3	0.018035	-0.488458	k__Archaea; p__Crenarchaeota; c__Thaumarchaeota; o__Cenarchaeales; f__Cenarchaeaceae; g__Nitrosopumilus;
281332	Z	0.0180402	-0.488439	k__Bacteria; p__Proteobacteria; c__Gammaproteobacteria; o__Pseudomonadales; f__Moraxellaceae; g__Perlucidibaca;
141882	Si	0.0180713	-0.488324	k__Bacteria; p__Bacteroidetes; c__Flavobacteriia; o__Flavobacteriales; f__FlavobacterialesOR; g__FlavobacterialesOR;
196129	Salinity	0.0182926	0.487514	k__Bacteria; p__Bacteroidetes; c__Flavobacteriia; o__Flavobacteriales; f__Cryomorphaceae; g__CryomorphaceaeFA;
113232	DOC	0.018437	-0.486989	k__Bacteria; p__Proteobacteria; c__Gammaproteobacteria; o__Alteromonadales; f__Colwelliaceae; g__ColwelliaceaeFA;
188066	PO4	0.018437	-0.486989	k__Bacteria; p__Proteobacteria; c__Gammaproteobacteria; o__Alteromonadales; f__Colwelliaceae; g__ColwelliaceaeFA;
113232	POC	0.018437	-0.486989	k__Bacteria; p__Proteobacteria; c__Gammaproteobacteria; o__Alteromonadales; f__Colwelliaceae; g__ColwelliaceaeFA;
113232	TN	0.018437	-0.486989	k__Bacteria; p__Proteobacteria; c__Gammaproteobacteria; o__Alteromonadales; f__Colwelliaceae; g__ColwelliaceaeFA;
113232	TotalBacteria	0.018437	-0.486989	k__Bacteria; p__Bacteroidetes; c__Flavobacteriia; o__Flavobacteriales; f__Flavobacteriaceae; g__FlavobacteriaceaeFA;
140949	NO2.NO3	0.0185447	-0.4866	k__Archaea; p__Crenarchaeota; c__Thaumarchaeota; o__Cenarchaeales; f__Cenarchaeaceae; g__Nitrosopumilus;
167824	DOC	0.0185552	-0.486562	k__Bacteria; p__Bacteroidetes; c__Flavobacteriia; o__Flavobacteriales; f__Flavobacteriaceae; g__Polaribacter;
380153	POC	0.0185552	-0.486562	k__Bacteria; p__Proteobacteria; c__Gammaproteobacteria; o__Alteromonadales; f__Alteromonadaceae; g__Marinobacter;
364867	POC	0.0185552	-0.486562	k__Bacteria; p__Actinobacteria; c__Acidimicrobiia; o__Acidimicrobiales; f__TK06; g__TK06FA;
307260	Si	0.0185552	0.486562	k__Bacteria; p__Bacteroidetes; c__Flavobacteriia; o__Flavobacteriales; f__FlavobacterialesOR; g__FlavobacterialesOR;
219545	NO2.NO3	0.0185752	0.48649	k__Bacteria; p__Proteobacteria; c__Gammaproteobacteria; o__Alteromonadales; f__Colwelliaceae; g__ColwelliaceaeFA;
250376	DOC	0.01922	-0.4842	k__Bacteria; p__Proteobacteria; c__Alphaproteobacteria; o__AlphaproteobacteriaCL; f__AlphaproteobacteriaCL; g__AlphaproteobacteriaCL;
250376	TN	0.01922	-0.4842	k__Bacteria; p__Proteobacteria; c__Alphaproteobacteria; o__AlphaproteobacteriaCL; f__AlphaproteobacteriaCL; g__AlphaproteobacteriaCL;
141113	Salinity	0.0195163	-0.483169	k__Bacteria; p__Bacteroidetes; c__Flavobacteriia; o__Flavobacteriales; f__Flavobacteriaceae; g__Polaribacter;
200817	POC	0.0196559	-0.482687	k__Bacteria;
315661	TN	0.0196797	-0.482606	k__Bacteria; p__Proteobacteria; c__Gammaproteobacteria; o__Pseudomonadales; f__Pseudomonadaceae; g__Pseudomonas;
150331	Si	0.0197265	0.482445	k__Bacteria; p__Planctomycetes; c__Planctomycetia; o__Pirellulales; f__Pirellulaceae; g__PirellulaceaeFA;
315661	Chla	0.0200551	-0.481326	k__Bacteria; p__Proteobacteria; c__Gammaproteobacteria; o__Pseudomonadales; f__Pseudomonadaceae; g__Pseudomonas;
93013	DOC	0.0209884	-0.482213	k__Bacteria; p__Proteobacteria; c__Gammaproteobacteria; o__Alteromonadales; f__Colwelliaceae; g__ColwelliaceaeFA;
101591	NO2.NO3	0.0210656	-0.477973	k__Bacteria; p__Bacteroidetes; c__Flavobacteriia; o__Flavobacteriales; f__Flavobacteriaceae; g__Polaribacter;
315661	PO4	0.0218167	-0.475565	k__Bacteria; p__Proteobacteria; c__Gammaproteobacteria; o__Pseudomonadales; f__Pseudomonadaceae; g__Pseudomonas;
377714	TN	0.0221108	-0.47464	k__Bacteria; p__Proteobacteria; c__Alphaproteobacteria; o__Rickettsiales; f__RickettsialesOR; g__RickettsialesOR;
117401	TN	0.0223557	0.473877	k__Bacteria; p__Bacteroidetes; c__Flavobacteriia; o__Flavobacteriales; f__Flavobacteriaceae; g__Ulvibacter;
210698	Salinity	0.0223893	-0.473773	k__Bacteria; p__Bacteroidetes; c__Flavobacteriia; o__Flavobacteriales; f__FlavobacterialesOR; g__FlavobacterialesOR;
207850	DOC	0.0223945	-0.473757	k__Bacteria; p__Proteobacteria; c__Gammaproteobacteria; o__GammaproteobacteriaCL; f__GammaproteobacteriaCL; g__GammaproteobacteriaCL;
363730	POC	0.0224173	-0.473687	k__Bacteria; p__Bacteroidetes; c__Flavobacteriia; o__Flavobacteriales; f__NS9; g__NS9FA;
363730	TotalBacteria	0.0224173	-0.473687	k__Bacteria; p__Bacteroidetes; c__Flavobacteriia; o__Flavobacteriales; f__NS9; g__NS9FA;
149844	NO2.NO3	0.0225496	-0.473278	k__Bacteria; p__Proteobacteria; c__Gammaproteobacteria; o__Alteromonadales; f__Colwelliaceae; g__ColwelliaceaeFA;
211827	POC	0.0226175	-0.47307	k__Bacteria; p__Proteobacteria; c__Betaproteobacteria; o__Methylophilales; f__Methylophilaceae; g__MethylophilaceaeFA;
150331	NO2.NO3	0.0226379	0.473007	k__Bacteria; p__Planctomycetes; c__Planctomycetia; o__Pirellulales; f__Pirellulaceae; g__PirellulaceaeFA;
110844	Chla	0.0227908	0.472539	k__Bacteria; p__Proteobacteria; c__Gammaproteobacteria; o__Alteromonadales; f__Alteromonadaceae;
315125	DOC	0.0229493	-0.472056	k__Bacteria; p__Proteobacteria; c__Alphaproteobacteria; o__Rhodospirillales; f__Rhodospirillaceae; g__RhodospirillaceaeFA;
192790	NO2.NO3	0.0232483	-0.471153	k__Bacteria; p__Proteobacteria; c__Alphaproteobacteria; o__Rhodobacterales; f__Rhodobacteraceae; g__Phaeobacter;
364944	POC	0.0232861	-0.47104	k__Bacteria; p__Bacteroidetes; c__Flavobacteriia; o__Flavobacteriales; f__Cryomorphaceae; g__Crocinitomix;
367917	DOC	0.0234499	0.47055	k__Bacteria; p__Proteobacteria; c__Gammaproteobacteria; o__Alteromonadales; f__Alteromonadaceae; g__Candidatus Endobugula;
181308	TN	0.0234698	-0.47049	k__Bacteria; p__Proteobacteria; c__Gammaproteobacteria; o__Alteromonadales; f__Psychromonadaceae; g__PsychromonadaceaeFA;
114736	TN	0.023581	-0.47016	k__Bacteria; p__Proteobacteria; c__Alphaproteobacteria; o__Rhodobacterales; f__Rhodobacteraceae; g__Octadecabacter;
224089	Si	0.02366	0.469925	k__Bacteria; p__Proteobacteria; c__Gammaproteobacteria; o__Alteromonadales; f__Alteromonadaceae; g__Glaciecola;
270469	Si	0.0237685	0.469604	k__Bacteria; p__Bacteroidetes; c__Flavobacteriia; o__Flavobacteriales; f__Flavobacteriaceae; g__Polaribacter;
125824	Si	0.0239088	-0.469191	k__Bacteria; p__Proteobacteria; c__Gammaproteobacteria; o__Alteromonadales; f__Colwelliaceae; g__ColwelliaceaeFA;
192790	DOC	0.0241038	-0.46862	k__Bacteria; p__Proteobacteria; c__Alphaproteobacteria; o__Rhodobacterales; f__Rhodobacteraceae; g__Phaeobacter;
310842	Z	0.0242477	-0.468201	k__Archaea; p__Euryarchaeota; c__Thermoplasmata; o__E2; f__Marine group II; g__Marine group IIFA;
93013	TN	0.0244063	-0.471344	k__Bacteria; p__Proteobacteria; c__Gammaproteobacteria; o__Alteromonadales; f__Colwelliaceae; g__ColwelliaceaeFA;
263093	DOC	0.0246296	-0.467099	k__Bacteria; p__Proteobacteria; c__Gammaproteobacteria; o__Alteromonadales; f__Alteromonadaceae; g__Marinobacter;
226297	NO2.NO3	0.0246296	0.467099	k__Bacteria; p__Firmicutes; c__Bacilli; o__Lactobacillales; f__Carnobacteriaceae; g__Carnobacterium;
271354	PO4	0.0246296	-0.467099	k__Bacteria; p__Chloroflexi; c__SAR202; o__SAR202CL; f__SAR202CL; g__SAR202CL;
271354	POC	0.0246296	-0.467099	k__Bacteria; p__Chloroflexi; c__SAR202; o__SAR202CL; f__SAR202CL; g__SAR202CL;
271354	Si	0.0246296	-0.467099	k__Bacteria; p__Chloroflexi; c__SAR202; o__SAR202CL; f__SAR202CL; g__SAR202CL;
167824	TN	0.0246296	-0.467099	k__Bacteria; p__Bacteroidetes; c__[Saprospirae]; o__[Saprospirales]; f__Saprospiraceae; g__Lewinella;
250376	Chla	0.0246966	-0.466907	k__Bacteria; p__Proteobacteria; c__Alphaproteobacteria; o__AlphaproteobacteriaCL; f__AlphaproteobacteriaCL; g__AlphaproteobacteriaCL;
123369	Chla	0.0247404	-0.466782	k__Bacteria; p__Proteobacteria; c__Gammaproteobacteria; o__Oceanospirillales; f__Oceanospirillaceae; g__OceanospirillaceaeFA;
123402	DOC	0.0247404	-0.466782	k__Bacteria; p__Actinobacteria; c__Acidimicrobiia; o__Acidimicrobiales; f__SC3-41; g__SC3-41FA;
321377	DOC	0.0247404	-0.466782	k__Bacteria; p__Actinobacteria; c__Acidimicrobiia; o__Acidimicrobiales; f__SC3-41; g__SC3-41FA;
123402	POC	0.0247404	-0.466782	k__Bacteria; p__Actinobacteria; c__Acidimicrobiia; o__Acidimicrobiales; f__SC3-41; g__SC3-41FA;
321377	POC	0.0247404	-0.466782	k__Bacteria; p__Proteobacteria; c__Gammaproteobacteria; o__Oceanospirillales; f__Halomonadaceae; g__Candidatus Portiera;
123402	TN	0.0247404	-0.466782	k__Bacteria; p__Proteobacteria; c__Gammaproteobacteria; o__Oceanospirillales; f__OceanospirillalesOR; g__OceanospirillalesOR;
321377	TN	0.0247404	-0.466782	k__Bacteria; p__Proteobacteria; c__Gammaproteobacteria; o__Oceanospirillales; f__OceanospirillalesOR; g__OceanospirillalesOR;
322468	TotalBacteria	0.0247404	-0.466782	k__Bacteria; p__Proteobacteria; c__Gammaproteobacteria; o__Oceanospirillales; f__OceanospirillalesOR; g__OceanospirillalesOR;
101074	Z	0.0247575	-0.466733	k__Bacteria; p__Bacteroidetes; c__[Saprospirae]; o__[Saprospirales]; f__Saprospiraceae; g__Lewinella;
129034	Salinity	0.0252244	-0.465409	k__Bacteria; p__Proteobacteria; c__Gammaproteobacteria; o__Alteromonadales; f__Alteromonadaceae; g__Candidatus Endobugula;
197435	Z	0.0252646	-0.465296	k__Bacteria; p__Proteobacteria; c__Gammaproteobacteria; o__Alteromonadales; f__Alteromonadaceae; g__Candidatus Endobugula;
231646	Chla	0.0252839	-0.465242	k__Bacteria; p__Bacteroidetes; c__Flavobacteriia; o__Flavobacteriales; f__Flavobacteriaceae; g__FlavobacteriaceaeFA;
313037	Chla	0.0252839	-0.465242	k__Bacteria; p__Proteobacteria; c__Alphaproteobacteria; o__Rickettsiales; f__RickettsialesOR; g__RickettsialesOR;
318602	Chla	0.0252839	-0.465242	k__Bacteria; p__Proteobacteria; c__Alphaproteobacteria; o__Rickettsiales; f__RickettsialesOR; g__RickettsialesOR;
294599	Chla	0.0252839	-0.465242	k__Bacteria; p__Proteobacteria; c__Alphaproteobacteria; o__Rickettsiales; f__RickettsialesOR; g__RickettsialesOR;
267167	DOC	0.0252839	-0.465242	k__Archaea; p__Euryarchaeota; c__Thermoplasmata; o__E2; f__Marine group II; g__Marine group IIFA;
97116	DOC	0.0252839	-0.465242	k__Archaea; p__Euryarchaeota; c__Thermoplasmata; o__E2; f__Marine group II; g__Marine group IIFA;
102013	DOC	0.0252839	-0.465242	k__Archaea; p__Euryarchaeota; c__Thermoplasmata; o__E2; f__Marine group II; g__Marine group IIFA;
150062	DOC	0.0252839	-0.465242	k__Bacteria; p__Fibrobacteres; c__Fibrobacteria; o__Fibrobacterales; f__FibrobacteralesOR; g__FibrobacteralesOR;
267167	POC	0.0252839	-0.465242	k__Bacteria; p__Proteobacteria; c__Gammaproteobacteria; o__Legionellales; f__Francisellaceae; g__FrancisellaceaeFA;
97116	POC	0.0252839	-0.465242	k__Bacteria; p__Proteobacteria; c__Epsilonproteobacteria; o__Campylobacterales; f__Campylobacteraceae; g__Arcobacter;
102013	POC	0.0252839	-0.465242	k__Bacteria; p__Proteobacteria; c__Epsilonproteobacteria; o__Campylobacterales; f__Campylobacteraceae; g__Arcobacter;
150062	POC	0.0252839	-0.465242	k__Bacteria; p__Proteobacteria; c__Epsilonproteobacteria; o__Campylobacterales; f__Campylobacteraceae; g__Arcobacter;
267167	TN	0.0252839	-0.465242	k__Bacteria; p__Proteobacteria; c__Gammaproteobacteria; o__Thiotrichales; f__Piscirickettsiaceae; g__PiscirickettsiaceaeFA;
97116	TN	0.0252839	-0.465242	k__Bacteria; p__Proteobacteria; c__Deltaproteobacteria; o__Myxococcales; f__OM27; g__OM27FA;
102013	TN	0.0252839	-0.465242	k__Bacteria; p__Proteobacteria; c__Deltaproteobacteria; o__Myxococcales; f__OM27; g__OM27FA;
150062	TN	0.0252839	-0.465242	k__Bacteria; p__Proteobacteria; c__Deltaproteobacteria; o__Myxococcales; f__OM27; g__OM27FA;
324220	TotalBacteria	0.0252839	-0.465242	k__Bacteria; p__Bacteroidetes; c__Flavobacteriia; o__Flavobacteriales; f__Cryomorphaceae; g__Fluviicola;
117401	Si	0.0255368	0.464535	k__Bacteria; p__Bacteroidetes; c__Flavobacteriia; o__Flavobacteriales; f__Flavobacteriaceae; g__Ulvibacter;
363730	PO4	0.0258907	-0.463554	k__Bacteria; p__Bacteroidetes; c__Flavobacteriia; o__Flavobacteriales; f__NS9; g__NS9FA;
278641	TotalBacteria	0.0258907	-0.463554	k__Bacteria; p__Bacteroidetes; c__Flavobacteriia; o__Flavobacteriales; f__FlavobacterialesOR; g__FlavobacterialesOR;
258719	Chla	0.0260835	-0.463024	k__Bacteria; p__Planctomycetes; c__Planctomycetia; o__Pirellulales; f__Pirellulaceae; g__PirellulaceaeFA;
113232	Chla	0.0261873	-0.46274	k__Bacteria; p__Proteobacteria; c__Betaproteobacteria; o__Methylophilales; f__Methylophilaceae; g__Methylotenera;
22543	DOC	0.0261873	-0.46274	k__Bacteria; p__Proteobacteria; c__Betaproteobacteria; o__Methylophilales; f__Methylophilaceae; g__Methylotenera;
107378	DOC	0.0261873	-0.46274	k__Bacteria; p__Proteobacteria; c__Betaproteobacteria; o__Methylophilales; f__Methylophilaceae; g__Methylotenera;
161507	DOC	0.0261873	-0.46274	k__Bacteria; p__Proteobacteria; c__Gammaproteobacteria; o__Alteromonadales; f__Colwelliaceae; g__ColwelliaceaeFA;
22543	POC	0.0261873	-0.46274	k__Bacteria; p__Proteobacteria; c__Alphaproteobacteria; o__Rhodospirillales; f__Rhodospirillaceae; g__RhodospirillaceaeFA;
107378	POC	0.0261873	-0.46274	k__Bacteria; p__Proteobacteria; c__Alphaproteobacteria; o__Rhodospirillales; f__Rhodospirillaceae; g__RhodospirillaceaeFA;
161507	POC	0.0261873	-0.46274	k__Bacteria; p__Proteobacteria; c__Alphaproteobacteria; o__Rhodospirillales; f__Rhodospirillaceae; g__RhodospirillaceaeFA;
22543	TN	0.0261873	-0.46274	k__Bacteria; p__Proteobacteria; c__Gammaproteobacteria; o__Alteromonadales; f__HTCC2188; g__HTCC;
107378	TN	0.0261873	-0.46274	k__Bacteria; p__Proteobacteria; c__Gammaproteobacteria; o__Alteromonadales; f__HTCC2188; g__HTCC;
161507	TN	0.0261873	-0.46274	k__Bacteria; p__Proteobacteria; c__Gammaproteobacteria; o__Alteromonadales; f__HTCC2188; g__HTCC;
151752	PO4	0.026261	-0.46254	k__Bacteria; p__Proteobacteria; c__Deltaproteobacteria; o__Desulfobacterales; f__Nitrospinaceae; g__Nitrospina;
240343	TN	0.0264061	-0.462145	k__Bacteria; p__Bacteroidetes; c__Cytophagia; o__Cytophagales; f__Flammeovirgaceae; g__Flexibacter;
190600	Salinity	0.0264681	0.461977	k__Bacteria; p__Proteobacteria; c__Gammaproteobacteria; o__Oceanospirillales; f__Halomonadaceae; g__Candidatus Portiera;
202680	NO2.NO3	0.0266727	0.461425	k__Bacteria; p__Proteobacteria; c__Gammaproteobacteria; o__Alteromonadales; f__AlteromonadalesOR; g__AlteromonadalesOR;
169677	Salinity	0.0271967	-0.460026	k__Bacteria; p__Bacteroidetes; c__Flavobacteriia; o__Flavobacteriales; f__Flavobacteriaceae; g__Psychroserpens;
203464	POC	0.0275216	-0.459169	k__Bacteria; p__Verrucomicrobia; c__Opitutae; o__Puniceicoccales; f__Puniceicoccaceae; g__Coraliomargarita;
192712	POC	0.0275426	-0.459114	k__Bacteria; p__Proteobacteria; c__Gammaproteobacteria; o__Oceanospirillales; f__Oceanospirillaceae; g__OceanospirillaceaeFA;
159330	Salinity	0.027583	-0.459008	k__Bacteria; p__Bacteroidetes; c__Flavobacteriia; o__Flavobacteriales; f__Flavobacteriaceae; g__Ulvibacter;
91369	Salinity	0.027601	-0.458961	k__Bacteria; p__Bacteroidetes; c__Flavobacteriia; o__Flavobacteriales; f__Flavobacteriaceae; g__FlavobacteriaceaeFA;
326153	DOC	0.0279921	-0.457942	k__Bacteria; p__Bacteroidetes; c__Flavobacteriia; o__Flavobacteriales; f__NS9; g__NS9FA;
326153	TotalBacteria	0.0279921	-0.457942	k__Bacteria; p__Bacteroidetes; c__Flavobacteriia; o__Flavobacteriales; f__NS9; g__NS9FA;
141113	DOC	0.0283078	0.457129	k__Bacteria; p__Bacteroidetes; c__Flavobacteriia; o__Flavobacteriales; f__Flavobacteriaceae; g__Polaribacter;
240343	Chla	0.0284879	-0.456668	k__Bacteria; p__Bacteroidetes; c__Cytophagia; o__Cytophagales; f__Flammeovirgaceae; g__Flexibacter;
20442	PO4	0.0285654	-0.45647	k__Bacteria; p__Verrucomicrobia; c__Verrucomicrobiae; o__Verrucomicrobiales; f__Verrucomicrobiaceae; g__Rubritalea;
367917	Salinity	0.0286057	-0.456368	k__Bacteria; p__Proteobacteria; c__Gammaproteobacteria; o__Alteromonadales; f__Alteromonadaceae; g__Candidatus Endobugula;
317932	Chla	0.0287086	0.456106	k__Bacteria; p__Bacteroidetes;
151752	TotalBacteria	0.028828	-0.455804	k__Bacteria; p__Proteobacteria; c__Deltaproteobacteria; o__Desulfobacterales; f__Nitrospinaceae; g__Nitrospina;
315125	TN	0.0289197	-0.455572	k__Bacteria; p__Proteobacteria; c__Alphaproteobacteria; o__Rhodospirillales; f__Rhodospirillaceae; g__RhodospirillaceaeFA;
363730	DOC	0.029103	-0.45511	k__Bacteria; p__Bacteroidetes; c__Flavobacteriia; o__Flavobacteriales; f__NS9; g__NS9FA;
98948	TotalBacteria	0.0292027	-0.454861	k__Bacteria; p__Bacteroidetes; c__Flavobacteriia; o__Flavobacteriales; f__NS9; g__NS9FA;
223399	NO2.NO3	0.029234	-0.454782	k__Bacteria; p__Bacteroidetes; c__Cytophagia; o__Cytophagales; f__Flammeovirgaceae; g__Roseivirga;
93013	Salinity	0.0294099	0.454344	k__Bacteria; p__Proteobacteria; c__Gammaproteobacteria; o__Alteromonadales; f__Colwelliaceae; g__ColwelliaceaeFA;
110844	Salinity	0.0294374	0.454275	k__Bacteria; p__Proteobacteria; c__Gammaproteobacteria; o__Alteromonadales; f__Alteromonadaceae;
210698	TotalBacteria	0.0296582	-0.453728	k__Bacteria; p__Bacteroidetes; c__Flavobacteriia; o__Flavobacteriales; f__FlavobacterialesOR; g__FlavobacterialesOR;
98948	POC	0.029863	-0.453223	k__Bacteria; p__Bacteroidetes; c__Flavobacteriia; o__Flavobacteriales; f__NS9; g__NS9FA;
46499	Si	0.0299183	-0.453087	k__Bacteria; p__Proteobacteria; c__Gammaproteobacteria; o__Oceanospirillales; f__Saccharospirillaceae; g__SaccharospirillaceaeFA;
278641	PO4	0.0301263	-0.452578	k__Bacteria; p__Bacteroidetes; c__Flavobacteriia; o__Flavobacteriales; f__FlavobacterialesOR; g__FlavobacterialesOR;
115460	Salinity	0.0305846	-0.451465	k__Bacteria; p__Proteobacteria; c__Gammaproteobacteria; o__GammaproteobacteriaCL; f__GammaproteobacteriaCL; g__GammaproteobacteriaCL;
117914	DOC	0.0307539	-0.451057	k__Archaea; p__Crenarchaeota; c__Thaumarchaeota; o__Cenarchaeales; f__Cenarchaeaceae; g__Nitrosopumilus;
91093	PO4	0.0307546	-0.451056	k__Bacteria; p__Verrucomicrobia; c__Opitutae; o__Puniceicoccales; f__Puniceicoccaceae; g__Coraliomargarita;
190600	POC	0.0311757	-0.45005	k__Bacteria; p__Proteobacteria; c__Gammaproteobacteria; o__Oceanospirillales; f__Halomonadaceae; g__Candidatus Portiera;
278641	POC	0.0311779	-0.450044	k__Bacteria; p__Bacteroidetes; c__Flavobacteriia; o__Flavobacteriales; f__FlavobacterialesOR; g__FlavobacterialesOR;
162915	PO4	0.0313146	-0.44972	k__Bacteria; p__Proteobacteria; c__Gammaproteobacteria; o__Oceanospirillales; f__OceanospirillalesOR; g__OceanospirillalesOR;
240569	POC	0.0313593	-0.449614	k__Bacteria; p__Proteobacteria; c__Deltaproteobacteria; o__NB1-j; f__JTB38; g__JTB38FA;
224905	Salinity	0.0315152	-0.449246	k__Bacteria; p__Proteobacteria; c__Gammaproteobacteria; o__Vibrionales; f__Pseudoalteromonadaceae; g__Pseudoalteromonas;
125824	TN	0.0318741	-0.448404	k__Bacteria; p__Proteobacteria; c__Gammaproteobacteria; o__Alteromonadales; f__Colwelliaceae; g__ColwelliaceaeFA;
120983	NO2.NO3	0.0320448	-0.448007	k__Bacteria; p__Bacteroidetes; c__Flavobacteriia; o__Flavobacteriales; f__Flavobacteriaceae; g__FlavobacteriaceaeFA;
91093	Z	0.0320878	-0.447907	k__Bacteria; p__Verrucomicrobia; c__Opitutae; o__Puniceicoccales; f__Puniceicoccaceae; g__Coraliomargarita;
292848	Salinity	0.0321558	0.447749	k__Bacteria; p__Proteobacteria; c__Gammaproteobacteria; o__Alteromonadales; f__Colwelliaceae; g__ColwelliaceaeFA;
114726	POC	0.032181	-0.447691	k__Bacteria; p__Verrucomicrobia; c__Opitutae; o__Puniceicoccales; f__Puniceicoccaceae; g__Coraliomargarita;
167824	NO2.NO3	0.0322042	-0.447637	k__Bacteria; p__Proteobacteria; c__Gammaproteobacteria; o__Alteromonadales; f__Alteromonadaceae; g__Marinobacter;
271354	TN	0.0322042	-0.447637	k__Bacteria; p__Proteobacteria; c__Gammaproteobacteria; o__Alteromonadales; f__Alteromonadaceae; g__Marinobacter;
263093	TN	0.0322042	-0.447637	k__Bacteria; p__Chloroflexi; c__SAR202; o__SAR202CL; f__SAR202CL; g__SAR202CL;
167824	TotalBacteria	0.0322042	-0.447637	k__Bacteria; p__Bacteroidetes; c__[Saprospirae]; o__[Saprospirales]; f__Saprospiraceae; g__Lewinella;
117288	Chla	0.0323372	-0.447329	k__Bacteria; p__Proteobacteria; c__Gammaproteobacteria; o__Oceanospirillales; f__Halomonadaceae; g__Candidatus Portiera;
377714	DOC	0.032801	-0.446265	k__Bacteria; p__Proteobacteria; c__Alphaproteobacteria; o__Rickettsiales; f__RickettsialesOR; g__RickettsialesOR;
302992	TotalBacteria	0.032801	-0.446265	k__Bacteria; p__Bacteroidetes; c__Flavobacteriia; o__Flavobacteriales; f__Cryomorphaceae; g__CryomorphaceaeFA;
272690	Si	0.0328061	-0.446253	k__Bacteria; p__Planctomycetes; c__vadinHA49; o__vadinHA49CL; f__vadinHA49CL; g__vadinHA49CL;
46499	TN	0.0329008	-0.446037	k__Bacteria; p__Proteobacteria; c__Gammaproteobacteria; o__Oceanospirillales; f__Saccharospirillaceae; g__SaccharospirillaceaeFA;
315661	POC	0.0331453	-0.445482	k__Bacteria; p__Proteobacteria; c__Gammaproteobacteria; o__Pseudomonadales; f__Pseudomonadaceae; g__Pseudomonas;
270469	DOC	0.0333382	0.445047	k__Bacteria; p__Bacteroidetes; c__Flavobacteriia; o__Flavobacteriales; f__Flavobacteriaceae; g__Polaribacter;
306798	DOC	0.0334291	-0.444842	k__Bacteria; p__Bacteroidetes; c__[Saprospirae]; o__[Saprospirales]; f__Saprospiraceae; g__Saprospira;
113232	Si	0.0335573	-0.444554	k__Bacteria; p__Proteobacteria; c__Gammaproteobacteria; o__Alteromonadales; f__Colwelliaceae; g__ColwelliaceaeFA;
364195	Z	0.0338721	-0.443851	k__Bacteria; p__Proteobacteria; c__Gammaproteobacteria; o__Oceanospirillales; f__SUP05; g__SUP05FA;
128241	Z	0.0341223	-0.443296	k__Bacteria; p__Proteobacteria; c__Gammaproteobacteria; o__Pseudomonadales; f__Moraxellaceae; g__Psychrobacter;
380239	Z	0.0341223	-0.443296	k__Archaea; p__Euryarchaeota; c__Thermoplasmata; o__E2; f__Marine group II; g__Marine group IIFA;
117401	TotalBacteria	0.0343766	0.442735	k__Bacteria; p__Bacteroidetes; c__Flavobacteriia; o__Flavobacteriales; f__Flavobacteriaceae; g__Ulvibacter;
330571	POC	0.0346544	-0.442126	k__Bacteria; p__Proteobacteria; c__Gammaproteobacteria; o__Oceanospirillales; f__Halomonadaceae; g__Candidatus Portiera;
101637	Chla	0.0347214	-0.44198	k__Bacteria; p__Bacteroidetes; c__Flavobacteriia; o__Flavobacteriales; f__Flavobacteriaceae; g__FlavobacteriaceaeFA;
335627	DOC	0.0347214	-0.44198	k__Bacteria; p__Bacteroidetes; c__Flavobacteriia; o__Flavobacteriales; f__Flavobacteriaceae; g__FlavobacteriaceaeFA;
101637	POC	0.0347214	-0.44198	k__Bacteria; p__Fibrobacteres; c__Fibrobacteria; o__Fibrobacterales; f__FibrobacteralesOR; g__FibrobacteralesOR;
231646	Si	0.0347214	-0.44198	k__Bacteria; p__Proteobacteria; c__Gammaproteobacteria; o__Legionellales; f__Francisellaceae; g__FrancisellaceaeFA;
313037	Si	0.0347214	-0.44198	k__Bacteria; p__Proteobacteria; c__Gammaproteobacteria; o__Thiotrichales; f__Piscirickettsiaceae; g__PiscirickettsiaceaeFA;
318602	Si	0.0347214	-0.44198	k__Bacteria; p__Bacteroidetes; c__Flavobacteriia; o__Flavobacteriales; f__Flavobacteriaceae; g__FlavobacteriaceaeFA;
294599	Si	0.0347214	-0.44198	k__Bacteria; p__SAR406; c__AB16; o__Arctic96B-7; f__A714017; g__SGSH944;
374536	Si	0.0347214	-0.44198	k__Bacteria; p__SAR406; c__AB16; o__Arctic96B-7; f__A714017; g__SGSH944;
322246	TN	0.0347214	-0.44198	k__Archaea; p__Crenarchaeota; c__Thaumarchaeota; o__Cenarchaeales; f__Cenarchaeaceae; g__CenarchaeaceaeFA;
81434	Z	0.0347927	-0.441825	k__Bacteria; p__Proteobacteria; c__Betaproteobacteria; o__Burkholderiales; f__Comamonadaceae; g__Curvibacter;
93490	Salinity	0.0351011	0.441155	k__Bacteria; p__Proteobacteria; c__Gammaproteobacteria; o__Alteromonadales; f__Alteromonadaceae; g__Candidatus Endobugula;
188066	DOC	0.035399	-0.440513	k__Bacteria; p__Bacteroidetes; c__Flavobacteriia; o__Flavobacteriales; f__Flavobacteriaceae; g__FlavobacteriaceaeFA;
188066	POC	0.035399	-0.440513	k__Bacteria; p__Bacteroidetes; c__Flavobacteriia; o__Flavobacteriales; f__Flavobacteriaceae; g__FlavobacteriaceaeFA;
139656	Si	0.035399	-0.440513	k__Bacteria; p__Bacteroidetes; c__Flavobacteriia; o__Flavobacteriales; f__Flavobacteriaceae; g__FlavobacteriaceaeFA;
188066	TN	0.035399	-0.440513	k__Bacteria; p__Proteobacteria; c__Gammaproteobacteria; o__Alteromonadales; f__Colwelliaceae; g__ColwelliaceaeFA;
166246	NO2.NO3	0.0354058	-0.440498	k__Bacteria; p__Proteobacteria; c__Alphaproteobacteria; o__AlphaproteobacteriaCL; f__AlphaproteobacteriaCL; g__AlphaproteobacteriaCL;
151752	DOC	0.0355979	-0.440086	k__Bacteria; p__Proteobacteria; c__Deltaproteobacteria; o__Desulfobacterales; f__Nitrospinaceae; g__Nitrospina;
150331	Chla	0.0360417	0.439142	k__Bacteria; p__Planctomycetes; c__Planctomycetia; o__Pirellulales; f__Pirellulaceae; g__PirellulaceaeFA;
101074	NO2.NO3	0.036291	-0.438615	k__Bacteria; p__Bacteroidetes; c__[Saprospirae]; o__[Saprospirales]; f__Saprospiraceae; g__Lewinella;
117288	NO2.NO3	0.0363281	-0.438537	k__Bacteria; p__Proteobacteria; c__Gammaproteobacteria; o__Oceanospirillales; f__Halomonadaceae; g__Candidatus Portiera;
123369	Si	0.0363492	-0.438492	k__Bacteria; p__Proteobacteria; c__Gammaproteobacteria; o__Oceanospirillales; f__Oceanospirillaceae; g__OceanospirillaceaeFA;
210698	PO4	0.0364183	-0.438347	k__Bacteria; p__Bacteroidetes; c__Flavobacteriia; o__Flavobacteriales; f__FlavobacterialesOR; g__FlavobacterialesOR;
344542	NO2.NO3	0.0366223	-0.437919	k__Bacteria; p__Proteobacteria; c__Gammaproteobacteria; o__Alteromonadales; f__Alteromonadaceae; g__Glaciecola;
278348	TotalBacteria	0.0368151	-0.437517	k__Bacteria; p__Proteobacteria; c__Alphaproteobacteria; o__Sphingomonadales; f__Erythrobacteraceae; g__Erythrobacter;
79388	NO2.NO3	0.0370842	-0.436958	k__Bacteria; p__Bacteroidetes; c__[Saprospirae]; o__[Saprospirales]; f__Saprospiraceae; g__SaprospiraceaeFA;
137355	POC	0.0372889	-0.436535	k__Bacteria; p__Proteobacteria; c__Alphaproteobacteria; o__Rickettsiales; f__RickettsialesOR; g__RickettsialesOR;
364329	POC	0.0377754	-0.435536	k__Bacteria; p__Proteobacteria; c__Gammaproteobacteria; o__Oceanospirillales; f__Oceanospirillaceae; g__OceanospirillaceaeFA;
117914	POC	0.0378674	-0.435349	k__Archaea; p__Crenarchaeota; c__Thaumarchaeota; o__Cenarchaeales; f__Cenarchaeaceae; g__Nitrosopumilus;
278641	Salinity	0.0381602	-0.434754	k__Bacteria; p__Bacteroidetes; c__Flavobacteriia; o__Flavobacteriales; f__FlavobacterialesOR; g__FlavobacterialesOR;
345762	DOC	0.0385403	0.433987	k__Bacteria; p__Bacteroidetes; c__Flavobacteriia; o__Flavobacteriales; f__Flavobacteriaceae; g__Winogradskyella;
94191	Salinity	0.0390125	0.433043	k__Bacteria; p__Proteobacteria; c__Epsilonproteobacteria; o__Campylobacterales; f__Campylobacteraceae; g__Arcobacter;
219924	Chla	0.0393762	0.432322	k__Bacteria; p__Proteobacteria; c__Gammaproteobacteria; o__Alteromonadales; f__Alteromonadaceae; g__AlteromonadaceaeFA;
291227	DOC	0.03946	-0.432156	k__Bacteria; p__Verrucomicrobia; c__Verrucomicrobiae; o__Verrucomicrobiales; f__Verrucomicrobiaceae; g__VerrucomicrobiaceaeFA;
291227	POC	0.03946	-0.432156	k__Bacteria; p__Verrucomicrobia; c__Verrucomicrobiae; o__Verrucomicrobiales; f__Verrucomicrobiaceae; g__VerrucomicrobiaceaeFA;
20442	Chla	0.0395386	-0.432001	k__Bacteria; p__Verrucomicrobia; c__Verrucomicrobiae; o__Verrucomicrobiales; f__Verrucomicrobiaceae; g__Rubritalea;
270469	PO4	0.0397862	0.431515	k__Bacteria; p__Bacteroidetes; c__Flavobacteriia; o__Flavobacteriales; f__Flavobacteriaceae; g__Polaribacter;
278641	TN	0.0398098	-0.431468	k__Bacteria; p__Bacteroidetes; c__Flavobacteriia; o__Flavobacteriales; f__FlavobacterialesOR; g__FlavobacterialesOR;
254834	Salinity	0.0400075	0.431082	k__Bacteria; p__Proteobacteria; c__Gammaproteobacteria; o__Alteromonadales; f__Alteromonadaceae; g__AlteromonadaceaeFA;
213420	POC	0.0402259	-0.430657	k__Bacteria; p__Verrucomicrobia; c__Verrucomicrobiae; o__Verrucomicrobiales; f__Verrucomicrobiaceae; g__Rubritalea;
117914	PO4	0.0405067	-0.430113	k__Archaea; p__Crenarchaeota; c__Thaumarchaeota; o__Cenarchaeales; f__Cenarchaeaceae; g__Nitrosopumilus;
240343	PO4	0.0405826	-0.429966	k__Bacteria; p__Bacteroidetes; c__Cytophagia; o__Cytophagales; f__Flammeovirgaceae; g__Flexibacter;
113401	Z	0.0415126	-0.428187	k__Bacteria; p__Proteobacteria; c__Gammaproteobacteria; o__Alteromonadales; f__OM60; g__OM60FA;
307260	Chla	0.0415195	0.428174	k__Bacteria; p__Bacteroidetes; c__Flavobacteriia; o__Flavobacteriales; f__Flavobacteriaceae; g__Polaribacter;
335078	POC	0.0415195	0.428174	k__Bacteria; p__Bacteroidetes; c__Flavobacteriia; o__Flavobacteriales; f__Flavobacteriaceae; g__Polaribacter;
263093	Si	0.0415195	-0.428174	k__Bacteria; p__Bacteroidetes; c__[Saprospirae]; o__[Saprospirales]; f__Saprospiraceae; g__Lewinella;
263093	TotalBacteria	0.0415195	-0.428174	k__Bacteria; p__Bacteroidetes; c__[Saprospirae]; o__[Saprospirales]; f__Saprospiraceae; g__Lewinella;
125824	DOC	0.0415521	-0.428113	k__Bacteria; p__Proteobacteria; c__Gammaproteobacteria; o__Alteromonadales; f__Colwelliaceae; g__ColwelliaceaeFA;
278348	DOC	0.0416751	-0.42788	k__Bacteria; p__Proteobacteria; c__Alphaproteobacteria; o__Sphingomonadales; f__Erythrobacteraceae; g__Erythrobacter;
328766	DOC	0.0425366	-0.426265	k__Bacteria; p__Bacteroidetes; c__Sphingobacteriia; o__Sphingobacteriales; f__SphingobacterialesOR; g__SphingobacterialesOR;
364329	TotalBacteria	0.0428748	-0.425638	k__Bacteria; p__Proteobacteria; c__Gammaproteobacteria; o__Oceanospirillales; f__Oceanospirillaceae; g__OceanospirillaceaeFA;
186510	Salinity	0.042896	0.425599	k__Bacteria; p__Proteobacteria; c__Deltaproteobacteria; o__NB1-j; f__JTB38; g__JTB38FA;
140949	Si	0.0434755	-0.424534	k__Archaea; p__Crenarchaeota; c__Thaumarchaeota; o__Cenarchaeales; f__Cenarchaeaceae; g__Nitrosopumilus;
162915	Chla	0.0435445	-0.424407	k__Bacteria; p__Proteobacteria; c__Gammaproteobacteria; o__Oceanospirillales; f__OceanospirillalesOR; g__OceanospirillalesOR;
377714	Si	0.0435823	-0.424339	k__Bacteria; p__Proteobacteria; c__Alphaproteobacteria; o__Rickettsiales; f__RickettsialesOR; g__RickettsialesOR;
158301	NO2.NO3	0.043684	0.424153	k__Bacteria; p__Proteobacteria; c__Gammaproteobacteria; o__Oceanospirillales; f__Oceanospirillaceae; g__Amphritea;
306210	NO2.NO3	0.0437654	0.424005	k__Bacteria; p__Proteobacteria; c__Gammaproteobacteria; o__Alteromonadales; f__Alteromonadaceae; g__Glaciecola;
196129	TotalBacteria	0.0440623	-0.423466	k__Bacteria; p__Bacteroidetes; c__Flavobacteriia; o__Flavobacteriales; f__Cryomorphaceae; g__CryomorphaceaeFA;
139840	PO4	0.0443658	-0.422919	k__Bacteria; p__Bacteroidetes; c__Flavobacteriia; o__Flavobacteriales; f__FlavobacterialesOR; g__FlavobacterialesOR;
322468	Chla	0.0446959	-0.422326	k__Bacteria; p__Actinobacteria; c__Acidimicrobiia; o__Acidimicrobiales; f__SC3-41; g__SC3-41FA;
113232	PO4	0.0446959	-0.422326	k__Bacteria; p__Proteobacteria; c__Gammaproteobacteria; o__Oceanospirillales; f__Halomonadaceae; g__Candidatus Portiera;
322468	TN	0.0446959	-0.422326	k__Bacteria; p__Proteobacteria; c__Gammaproteobacteria; o__Oceanospirillales; f__Halomonadaceae; g__Candidatus Portiera;
123402	TotalBacteria	0.0446959	-0.422326	k__Bacteria; p__Proteobacteria; c__Gammaproteobacteria; o__Alteromonadales; f__Colwelliaceae; g__ColwelliaceaeFA;
321377	TotalBacteria	0.0446959	-0.422326	k__Bacteria; p__Proteobacteria; c__Gammaproteobacteria; o__Oceanospirillales; f__OceanospirillalesOR; g__OceanospirillalesOR;
110844	TN	0.0448401	0.422069	k__Bacteria; p__Proteobacteria; c__Gammaproteobacteria; o__Alteromonadales; f__Alteromonadaceae;
219910	POC	0.0449526	-0.421868	k__Bacteria; p__Proteobacteria; c__Gammaproteobacteria; o__Oceanospirillales; f__OceanospirillalesOR; g__OceanospirillalesOR;
114736	NO2.NO3	0.0451234	-0.421564	k__Bacteria; p__Proteobacteria; c__Alphaproteobacteria; o__Rhodobacterales; f__Rhodobacteraceae; g__Octadecabacter;
89505	Salinity	0.0454226	-0.421034	k__Bacteria; p__Bacteroidetes; c__Flavobacteriia; o__Flavobacteriales; f__Cryomorphaceae; g__Owenweeksia;
232438	Salinity	0.0454226	-0.421034	k__Bacteria; p__Proteobacteria; c__Alphaproteobacteria; o__Rhodobacterales; f__Rhodobacteraceae;
112981	Salinity	0.0454226	-0.421034	k__Bacteria; p__Proteobacteria; c__Alphaproteobacteria; o__Rhodobacterales; f__Rhodobacteraceae; g__RhodobacteraceaeFA;
254834	TN	0.0455375	0.422925	k__Bacteria; p__Proteobacteria; c__Gammaproteobacteria; o__Alteromonadales; f__Alteromonadaceae; g__AlteromonadaceaeFA;
141882	PO4	0.0458981	-0.420198	k__Bacteria; p__Bacteroidetes; c__Flavobacteriia; o__Flavobacteriales; f__FlavobacterialesOR; g__FlavobacterialesOR;
20442	TN	0.0459033	-0.420189	k__Bacteria; p__Verrucomicrobia; c__Verrucomicrobiae; o__Verrucomicrobiales; f__Verrucomicrobiaceae; g__Rubritalea;
322246	Z	0.0460313	-0.419965	k__Archaea; p__Crenarchaeota; c__Thaumarchaeota; o__Cenarchaeales; f__Cenarchaeaceae; g__CenarchaeaceaeFA;
307120	Salinity	0.0463299	-0.419444	k__Bacteria; p__Verrucomicrobia; c__Verrucomicrobiae; o__Verrucomicrobiales; f__Verrucomicrobiaceae; g__VerrucomicrobiaceaeFA;
186416	Salinity	0.0463299	-0.419444	k__Bacteria; p__Proteobacteria; c__Alphaproteobacteria; o__Rhodobacterales; f__Rhodobacteraceae; g__Octadecabacter;
324220	Chla	0.0467486	-0.418718	k__Bacteria; p__Bacteroidetes; c__Flavobacteriia; o__Flavobacteriales; f__Flavobacteriaceae; g__FlavobacteriaceaeFA;
150051	DOC	0.0467486	0.418718	k__Bacteria; p__Bacteroidetes; c__Flavobacteriia; o__Flavobacteriales; f__Flavobacteriaceae; g__FlavobacteriaceaeFA;
101158	DOC	0.0467486	-0.418718	k__Bacteria; p__Proteobacteria; c__Alphaproteobacteria; o__Rickettsiales; f__RickettsialesOR; g__RickettsialesOR;
231646	PO4	0.0467486	-0.418718	k__Bacteria; p__Bacteroidetes; c__Sphingobacteriia; o__Sphingobacteriales; f__SphingobacterialesOR; g__SphingobacterialesOR;
313037	PO4	0.0467486	-0.418718	k__Archaea; p__Euryarchaeota; c__Thermoplasmata; o__E2; f__Marine group II; g__Marine group IIFA;
318602	PO4	0.0467486	-0.418718	k__Bacteria; p__Fibrobacteres; c__Fibrobacteria; o__Fibrobacterales; f__FibrobacteralesOR; g__FibrobacteralesOR;
294599	PO4	0.0467486	-0.418718	k__Bacteria; p__Proteobacteria; c__Gammaproteobacteria; o__Legionellales; f__Francisellaceae; g__FrancisellaceaeFA;
335627	POC	0.0467486	-0.418718	k__Bacteria; p__Proteobacteria; c__Deltaproteobacteria; o__Sva0853; f__JTB36; g__JTB36FA;
324220	Si	0.0467486	-0.418718	k__Bacteria; p__Proteobacteria; c__Epsilonproteobacteria; o__Campylobacterales; f__Campylobacteraceae; g__Arcobacter;
324220	TN	0.0467486	-0.418718	k__Bacteria; p__Proteobacteria; c__Gammaproteobacteria; o__Thiotrichales; f__Piscirickettsiaceae; g__PiscirickettsiaceaeFA;
267167	TotalBacteria	0.0467486	-0.418718	k__Bacteria; p__Proteobacteria; c__Deltaproteobacteria; o__Myxococcales; f__OM27; g__OM27FA;
97116	TotalBacteria	0.0467486	-0.418718	k__Bacteria; p__Bacteroidetes; c__Flavobacteriia; o__Flavobacteriales; f__Cryomorphaceae; g__Fluviicola;
102013	TotalBacteria	0.0467486	-0.418718	k__Bacteria; p__Bacteroidetes; c__Flavobacteriia; o__Flavobacteriales; f__Cryomorphaceae; g__Fluviicola;
150062	TotalBacteria	0.0467486	-0.418718	k__Bacteria; p__Bacteroidetes; c__Flavobacteriia; o__Flavobacteriales; f__Cryomorphaceae; g__Fluviicola;
150331	PO4	0.0474638	0.41749	k__Bacteria; p__Planctomycetes; c__Planctomycetia; o__Pirellulales; f__Pirellulaceae; g__PirellulaceaeFA;
315125	TotalBacteria	0.0479821	-0.416609	k__Bacteria; p__Proteobacteria; c__Alphaproteobacteria; o__Rhodospirillales; f__Rhodospirillaceae; g__RhodospirillaceaeFA;
259896	NO2.NO3	0.0481825	0.41627	k__Bacteria; p__Proteobacteria; c__Gammaproteobacteria; o__Alteromonadales; f__Alteromonadaceae; g__Candidatus Endobugula;
269689	DOC	0.0481857	0.416264	k__Bacteria; p__Proteobacteria; c__Gammaproteobacteria; o__Oceanospirillales; f__Halomonadaceae; g__Candidatus Portiera;
322468	Si	0.0481857	-0.416264	k__Bacteria; p__Proteobacteria; c__Gammaproteobacteria; o__Alteromonadales; f__Alteromonadaceae; g__AlteromonadaceaeFA;
326153	Si	0.0483434	-0.415999	k__Bacteria; p__Bacteroidetes; c__Flavobacteriia; o__Flavobacteriales; f__NS9; g__NS9FA;
210698	NO2.NO3	0.048392	-0.415917	k__Bacteria; p__Bacteroidetes; c__Flavobacteriia; o__Flavobacteriales; f__FlavobacterialesOR; g__FlavobacterialesOR;
143537	NO2.NO3	0.0485364	0.415674	k__Bacteria; p__Proteobacteria; c__Alphaproteobacteria; o__Rhodobacterales; f__Rhodobacteraceae; g__Paracoccus;
278641	NO2.NO3	0.0486849	-0.415426	k__Bacteria; p__Proteobacteria; c__Gammaproteobacteria; o__Alteromonadales; f__HTCC2188; g__HTCC;
287911	PO4	0.0486849	-0.415426	k__Bacteria; p__Bacteroidetes; c__Flavobacteriia; o__Flavobacteriales; f__FlavobacterialesOR; g__FlavobacterialesOR;
186510	Z	0.0486972	0.415405	k__Bacteria; p__Proteobacteria; c__Deltaproteobacteria; o__NB1-j; f__JTB38; g__JTB38FA;
122887	NO2.NO3	0.0489225	-0.415029	k__Bacteria; p__Bacteroidetes; c__Flavobacteriia; o__Flavobacteriales; f__FlavobacterialesOR; g__FlavobacterialesOR;
107743	POC	0.0489225	-0.415029	k__Bacteria; p__Planctomycetes; c__Phycisphaerae; o__Phycisphaerales; f__PhycisphaeralesOR; g__PhycisphaeralesOR;
189443	TotalBacteria	0.0489225	-0.415029	k__Bacteria; p__Proteobacteria; c__Betaproteobacteria; o__Burkholderiales; f__Comamonadaceae; g__Methylibium;
123369	PO4	0.049395	-0.414244	k__Bacteria; p__Proteobacteria; c__Gammaproteobacteria; o__Oceanospirillales; f__Oceanospirillaceae; g__OceanospirillaceaeFA;
188066	Si	0.049395	-0.414244	k__Bacteria; p__Proteobacteria; c__Betaproteobacteria; o__Methylophilales; f__Methylophilaceae; g__Methylotenera;
22543	TotalBacteria	0.049395	-0.414244	k__Bacteria; p__Proteobacteria; c__Alphaproteobacteria; o__Rhodospirillales; f__Rhodospirillaceae; g__RhodospirillaceaeFA;
107378	TotalBacteria	0.049395	-0.414244	k__Bacteria; p__Bacteroidetes; c__Flavobacteriia; o__Flavobacteriales; f__Flavobacteriaceae; g__FlavobacteriaceaeFA;
161507	TotalBacteria	0.049395	-0.414244	k__Bacteria; p__Proteobacteria; c__Gammaproteobacteria; o__Alteromonadales; f__HTCC2188; g__HTCC;
139840	Si	0.0495288	-0.414022	k__Bacteria; p__Bacteroidetes; c__Flavobacteriia; o__Flavobacteriales; f__FlavobacterialesOR; g__FlavobacterialesOR;
207850	POC	0.0495812	-0.413936	k__Bacteria; p__Proteobacteria; c__Gammaproteobacteria; o__GammaproteobacteriaCL; f__GammaproteobacteriaCL; g__GammaproteobacteriaCL;
SW
OTU	Env	P-value	Spearman r	Taxonomic affiliation
101591	PO4	3.17852e-05	0.766518	k__Bacteria; p__Bacteroidetes; c__Flavobacteriia; o__Flavobacteriales; f__Flavobacteriaceae; g__Polaribacter;
263093	Si	0.000136359	0.737458	k__Bacteria; p__Bacteroidetes; c__[Saprospirae]; o__[Saprospirales]; f__Saprospiraceae; g__Lewinella;
304309	Z	0.000208483	-0.710913	k__Bacteria; p__Proteobacteria; c__Alphaproteobacteria; o__Rickettsiales; f__RickettsialesOR; g__RickettsialesOR;
51448	DOC	0.000232466	-0.720085	k__Bacteria; p__Proteobacteria; c__Gammaproteobacteria; o__Alteromonadales; f__AlteromonadalesOR; g__AlteromonadalesOR;
281929	Si	0.000248633	0.717802	k__Bacteria; p__Bacteroidetes; c__Flavobacteriia; o__Flavobacteriales; f__Flavobacteriaceae; g__FlavobacteriaceaeFA;
325407	Z	0.00042828	-0.685639	k__Bacteria; p__Proteobacteria; c__Alphaproteobacteria; o__Rhodobacterales; f__Rhodobacteraceae; g__Loktanella;
251742	TotalBacteria	0.000485903	-0.68094	k__Bacteria; p__Planctomycetes; c__OM190; o__OM190CL; f__OM190CL; g__OM190CL;
281929	PO4	0.000524495	0.678054	k__Bacteria; p__Bacteroidetes; c__Flavobacteriia; o__Flavobacteriales; f__Flavobacteriaceae; g__FlavobacteriaceaeFA;
71505	TN	0.000587566	0.673707	k__Bacteria; p__Proteobacteria; c__Alphaproteobacteria; o__Rickettsiales; f__RickettsialesOR; g__RickettsialesOR;
100891	Z	0.000616789	-0.671828	k__Bacteria; p__Proteobacteria; c__Gammaproteobacteria; o__Alteromonadales; f__Idiomarinaceae; g__Idiomarina;
94744	Z	0.000847444	-0.659196	k__Bacteria; p__Proteobacteria; c__Betaproteobacteria; o__Burkholderiales; f__Comamonadaceae; g__Schlegelella;
210698	TotalBacteria	0.000919568	-0.655852	k__Bacteria; p__Bacteroidetes; c__Flavobacteriia; o__Flavobacteriales; f__FlavobacterialesOR; g__FlavobacterialesOR;
123402	TN	0.000962024	-0.653988	k__Bacteria; p__Actinobacteria; c__Acidimicrobiia; o__Acidimicrobiales; f__SC3-41; g__SC3-41FA;
91369	NO2.NO3	0.00102226	-0.651459	k__Bacteria; p__Bacteroidetes; c__Flavobacteriia; o__Flavobacteriales; f__Flavobacteriaceae; g__FlavobacteriaceaeFA;
364944	PO4	0.00133888	-0.639944	k__Bacteria; p__Bacteroidetes; c__Flavobacteriia; o__Flavobacteriales; f__Cryomorphaceae; g__Crocinitomix;
114736	DOC	0.00140156	-0.650722	k__Bacteria; p__Proteobacteria; c__Alphaproteobacteria; o__Rhodobacterales; f__Rhodobacteraceae; g__Octadecabacter;
117914	TN	0.0014435	0.636649	k__Archaea; p__Crenarchaeota; c__Thaumarchaeota; o__Cenarchaeales; f__Cenarchaeaceae; g__Nitrosopumilus;
92901	TotalProtists	0.00156402	-0.633096	k__Bacteria; p__Verrucomicrobia; c__Verrucomicrobiae; o__Verrucomicrobiales; f__Verrucomicrobiaceae; g__Rubritalea;
141882	Si	0.00160235	-0.644764	k__Bacteria; p__Bacteroidetes; c__Flavobacteriia; o__Flavobacteriales; f__FlavobacterialesOR; g__FlavobacterialesOR;
308895	TotalBacteria	0.00168924	-0.629643	k__Bacteria; p__Proteobacteria; c__Alphaproteobacteria; o__AlphaproteobacteriaCL; f__AlphaproteobacteriaCL; g__AlphaproteobacteriaCL;
197435	TotalProtists	0.00172693	-0.628645	k__Bacteria; p__Proteobacteria; c__Gammaproteobacteria; o__Alteromonadales; f__Alteromonadaceae; g__Candidatus Endobugula;
364329	TotalProtists	0.00174716	-0.628118	k__Bacteria; p__Proteobacteria; c__Gammaproteobacteria; o__Oceanospirillales; f__Oceanospirillaceae; g__OceanospirillaceaeFA;
265656	POC	0.0018761	0.651067	k__Bacteria; p__Proteobacteria; c__Alphaproteobacteria; o__Sphingomonadales; f__Sphingomonadaceae; g__Sphingobium;
249494	PO4	0.00191511	0.623927	k__Bacteria; p__Bacteroidetes; c__Cytophagia; o__Cytophagales; f__Flammeovirgaceae; g__FlammeovirgaceaeFA;
202680	TotalBacteria	0.00226558	0.616097	k__Bacteria; p__Proteobacteria; c__Gammaproteobacteria; o__Alteromonadales; f__AlteromonadalesOR; g__AlteromonadalesOR;
163466	TotalBacteria	0.00230632	-0.615255	k__Bacteria; p__Proteobacteria; c__Gammaproteobacteria; o__Alteromonadales; f__Colwelliaceae; g__Colwellia;
159330	Salinity	0.00230715	-0.615238	k__Bacteria; p__Bacteroidetes; c__Flavobacteriia; o__Flavobacteriales; f__Flavobacteriaceae; g__Ulvibacter;
317414	DOC	0.00242404	0.625528	k__Bacteria; p__Proteobacteria; c__Gammaproteobacteria; o__Alteromonadales; f__Alteromonadaceae; g__Alteromonas;
301703	Salinity	0.002681	0.608045	k__Bacteria; p__Gemmatimonadetes; c__Gemm-2; o__Gemm-2CL; f__Gemm-2CL; g__Gemm-2CL;
374536	NO2.NO3	0.00271816	0.607377	k__Bacteria; p__Bacteroidetes; c__Flavobacteriia; o__Flavobacteriales; f__Flavobacteriaceae; g__FlavobacteriaceaeFA;
36166	TotalProtists	0.00294101	0.603525	k__Bacteria; p__Lentisphaerae; c__[Lentisphaeria]; o__Lentisphaerales; f__Lentisphaeraceae; g__Lentisphaera;
93013	Si	0.0029866	0.615335	k__Bacteria; p__Proteobacteria; c__Gammaproteobacteria; o__Alteromonadales; f__Colwelliaceae; g__ColwelliaceaeFA;
270469	DOC	0.00304373	0.614392	k__Bacteria; p__Bacteroidetes; c__Flavobacteriia; o__Flavobacteriales; f__Flavobacteriaceae; g__Polaribacter;
140949	TN	0.00309021	0.601082	k__Archaea; p__Crenarchaeota; c__Thaumarchaeota; o__Cenarchaeales; f__Cenarchaeaceae; g__Nitrosopumilus;
290192	DOC	0.00317097	-0.612344	k__Bacteria; p__Bacteroidetes; c__Flavobacteriia; o__Flavobacteriales; f__Flavobacteriaceae; g__FlavobacteriaceaeFA;
263093	PO4	0.00332071	0.597494	k__Bacteria; p__Bacteroidetes; c__[Saprospirae]; o__[Saprospirales]; f__Saprospiraceae; g__Lewinella;
101591	Si	0.00359565	0.605974	k__Bacteria; p__Bacteroidetes; c__Flavobacteriia; o__Flavobacteriales; f__Flavobacteriaceae; g__Polaribacter;
131420	Z	0.0036466	-0.592763	k__Bacteria; p__Proteobacteria; c__Alphaproteobacteria; o__Rhizobiales; f__Bradyrhizobiaceae; g__Bradyrhizobium;
327244	Salinity	0.00372952	0.591616	k__Bacteria; p__Proteobacteria; c__Gammaproteobacteria; o__Alteromonadales; f__Alteromonadaceae; g__Candidatus Endobugula;
101637	Chla	0.00380044	0.590652	k__Bacteria; p__SAR406; c__AB16; o__Arctic96B-7; f__A714017; g__SGSH944;
281929	NO2.NO3	0.00391486	0.589128	k__Bacteria; p__Bacteroidetes; c__Flavobacteriia; o__Flavobacteriales; f__Flavobacteriaceae; g__FlavobacteriaceaeFA;
91369	TN	0.00420312	-0.585447	k__Bacteria; p__Bacteroidetes; c__Flavobacteriia; o__Flavobacteriales; f__Flavobacteriaceae; g__FlavobacteriaceaeFA;
355505	NO2.NO3	0.00421572	0.585291	k__Bacteria; p__Bacteroidetes;
322468	Chla	0.00444011	0.582575	k__Bacteria; p__Proteobacteria; c__Gammaproteobacteria; o__Oceanospirillales; f__Halomonadaceae; g__Candidatus Portiera;
164602	NO2.NO3	0.00459646	-0.58075	k__Bacteria; p__Proteobacteria; c__Gammaproteobacteria; o__Oceanospirillales; f__Halomonadaceae; g__Halomonas;
123402	NO2.NO3	0.00462974	-0.580368	k__Bacteria; p__Actinobacteria; c__Acidimicrobiia; o__Acidimicrobiales; f__SC3-41; g__SC3-41FA;
40973	TotalBacteria	0.00491307	-0.577208	k__Bacteria;
292848	Chla	0.00512715	0.574918	k__Bacteria; p__Proteobacteria; c__Gammaproteobacteria; o__Alteromonadales; f__Colwelliaceae; g__ColwelliaceaeFA;
292701	TN	0.00532314	-0.572892	k__Bacteria; p__Bacteroidetes; c__Flavobacteriia; o__Flavobacteriales; f__Flavobacteriaceae; g__Polaribacter;
115425	TotalBacteria	0.00533872	-0.572733	k__Bacteria; p__Proteobacteria; c__Deltaproteobacteria; o__PB19; f__PB19OR; g__PB19OR;
292848	NO2.NO3	0.00535208	-0.572598	k__Bacteria; p__Proteobacteria; c__Gammaproteobacteria; o__Alteromonadales; f__Colwelliaceae; g__ColwelliaceaeFA;
261211	TN	0.00536178	-0.572499	k__Bacteria; p__Proteobacteria; c__Gammaproteobacteria; o__Alteromonadales; f__Shewanellaceae; g__Shewanella;
215143	Salinity	0.00537683	0.572347	k__Bacteria; p__Proteobacteria; c__Gammaproteobacteria; o__Alteromonadales; f__Colwelliaceae; g__ColwelliaceaeFA;
279636	DOC	0.00558135	0.582598	k__Archaea; p__Crenarchaeota; c__Thaumarchaeota; o__Cenarchaeales; f__Cenarchaeaceae; g__Nitrosopumilus;
335627	TotalBacteria	0.00567165	-0.569436	k__Bacteria; p__Bacteroidetes; c__Flavobacteriia; o__Flavobacteriales; f__Flavobacteriaceae; g__FlavobacteriaceaeFA;
60936	TN	0.00584868	-0.567748	k__Bacteria; p__Chlamydiae; c__ChlamydiaePH; o__ChlamydiaePH; f__ChlamydiaePH; g__ChlamydiaePH;
252674	Salinity	0.00589554	0.567308	k__Bacteria; p__Proteobacteria; c__Gammaproteobacteria; o__Thiotrichales; f__Thiotrichaceae; g__Cocleimonas;
249494	NO2.NO3	0.0061467	0.564999	k__Bacteria; p__Bacteroidetes; c__Cytophagia; o__Cytophagales; f__Flammeovirgaceae; g__FlammeovirgaceaeFA;
244663	Si	0.00623786	-0.576402	k__Bacteria; p__Bacteroidetes; c__[Saprospirae]; o__[Saprospirales]; f__Saprospiraceae; g__SaprospiraceaeFA;
141113	Si	0.00641061	0.574862	k__Bacteria; p__Bacteroidetes; c__Flavobacteriia; o__Flavobacteriales; f__Flavobacteriaceae; g__Polaribacter;
254095	TN	0.00703253	-0.557436	k__Bacteria; p__Planctomycetes; c__Phycisphaerae; o__Phycisphaerales; f__PhycisphaeralesOR; g__PhycisphaeralesOR;
224905	Si	0.00704577	0.569478	k__Bacteria; p__Proteobacteria; c__Gammaproteobacteria; o__Vibrionales; f__Pseudoalteromonadaceae; g__Pseudoalteromonas;
271191	NO2.NO3	0.00722455	0.555901	k__Bacteria; p__Planctomycetes; c__Planctomycetia; o__Pirellulales; f__Pirellulaceae; g__PirellulaceaeFA;
364944	Si	0.00727747	-0.567613	k__Bacteria; p__Bacteroidetes; c__Flavobacteriia; o__Flavobacteriales; f__Cryomorphaceae; g__Crocinitomix;
364944	NO2.NO3	0.0072828	-0.555442	k__Bacteria; p__Bacteroidetes; c__Flavobacteriia; o__Flavobacteriales; f__Cryomorphaceae; g__Crocinitomix;
141882	TN	0.00738903	-0.554613	k__Bacteria; p__Bacteroidetes; c__Flavobacteriia; o__Flavobacteriales; f__FlavobacterialesOR; g__FlavobacterialesOR;
81434	PO4	0.00745342	0.554115	k__Bacteria; p__Proteobacteria; c__Betaproteobacteria; o__Burkholderiales; f__Comamonadaceae; g__Curvibacter;
247038	TN	0.00749918	-0.553764	k__Bacteria; p__Bacteroidetes; c__Flavobacteriia; o__Flavobacteriales; f__Flavobacteriaceae; g__FlavobacteriaceaeFA;
117914	Si	0.0076493	0.56472	k__Archaea; p__Crenarchaeota; c__Thaumarchaeota; o__Cenarchaeales; f__Cenarchaeaceae; g__Nitrosopumilus;
247038	NO2.NO3	0.00782121	-0.551339	k__Bacteria; p__Bacteroidetes; c__Flavobacteriia; o__Flavobacteriales; f__Flavobacteriaceae; g__FlavobacteriaceaeFA;
95531	Z	0.00800159	-0.550016	k__Bacteria; p__Proteobacteria; c__Gammaproteobacteria; o__Thiotrichales; f__Piscirickettsiaceae; g__PiscirickettsiaceaeFA;
254095	Si	0.00803572	-0.561833	k__Bacteria; p__Planctomycetes; c__Phycisphaerae; o__Phycisphaerales; f__PhycisphaeralesOR; g__PhycisphaeralesOR;
130084	TotalBacteria	0.00833872	-0.547609	k__Bacteria; p__Proteobacteria; c__Gammaproteobacteria; o__Alteromonadales; f__Shewanellaceae; g__Shewanella;
117401	Si	0.00850925	-0.558447	k__Bacteria; p__Bacteroidetes; c__Flavobacteriia; o__Flavobacteriales; f__Flavobacteriaceae; g__Ulvibacter;
173116	Salinity	0.008554	0.546113	k__Bacteria; p__Proteobacteria; c__Alphaproteobacteria; o__Rickettsiales; f__RickettsialesOR; g__RickettsialesOR;
245942	Chla	0.00946522	0.540107	k__Bacteria; p__Proteobacteria; c__Gammaproteobacteria; o__Alteromonadales; f__Alteromonadaceae; g__AlteromonadaceaeFA;
139421	TN	0.00966487	0.538854	k__Bacteria; p__SAR406; c__AB16; o__Arctic96B-7; f__A714017; g__SargSea-WGS;
173116	TotalBacteria	0.0100569	-0.536456	k__Bacteria; p__Proteobacteria; c__Alphaproteobacteria; o__Rickettsiales; f__RickettsialesOR; g__RickettsialesOR;
164602	Chla	0.0103281	0.534842	k__Bacteria; p__Proteobacteria; c__Gammaproteobacteria; o__Oceanospirillales; f__Halomonadaceae; g__Halomonas;
126619	Si	0.0104716	-0.545879	k__Bacteria; p__Bacteroidetes; c__Flavobacteriia; o__Flavobacteriales; f__Flavobacteriaceae; g__Polaribacter;
191808	TotalBacteria	0.010741	-0.53245	k__Bacteria; p__Actinobacteria; c__Acidimicrobiia; o__Acidimicrobiales; f__OCS155; g__OCS155FA;
310842	TotalBacteria	0.01114	0.530208	k__Archaea; p__Euryarchaeota; c__Thermoplasmata; o__E2; f__Marine group II; g__Marine group IIFA;
123178	Z	0.0111655	-0.530067	k__Bacteria; p__Bacteroidetes; c__Flavobacteriia; o__Flavobacteriales; f__FlavobacterialesOR; g__FlavobacterialesOR;
60936	NO2.NO3	0.0113566	-0.529019	k__Bacteria; p__Chlamydiae; c__ChlamydiaePH; o__ChlamydiaePH; f__ChlamydiaePH; g__ChlamydiaePH;
181913	PO4	0.0114548	0.528486	k__Bacteria; p__Planctomycetes; c__OM190; o__OM190CL; f__OM190CL; g__OM190CL;
200364	POC	0.0117466	-0.551311	k__Bacteria; p__Proteobacteria; c__Alphaproteobacteria; o__Rickettsiales; f__RickettsialesOR; g__RickettsialesOR;
255572	Chla	0.0120017	-0.525583	k__Bacteria; p__Bacteroidetes; c__Flavobacteriia; o__Flavobacteriales; f__Flavobacteriaceae; g__FlavobacteriaceaeFA;
380153	TN	0.0120654	0.525252	k__Bacteria; p__Actinobacteria; c__Acidimicrobiia; o__Acidimicrobiales; f__TK06; g__TK06FA;
306210	Si	0.0121289	0.536686	k__Bacteria; p__Proteobacteria; c__Gammaproteobacteria; o__Alteromonadales; f__Alteromonadaceae; g__Glaciecola;
23581	Si	0.0122613	-0.535996	k__Bacteria; p__Bacteroidetes; c__Flavobacteriia; o__Flavobacteriales; f__FlavobacterialesOR; g__FlavobacterialesOR;
357686	Chla	0.0123094	0.523998	k__Bacteria; p__Proteobacteria; c__Gammaproteobacteria; o__[Marinicellales]; f__[Marinicellaceae]; g__Marinicella;
200114	TotalBacteria	0.0123908	-0.523584	k__Bacteria; p__Planctomycetes; c__Planctomycetia; o__Pirellulales; f__Pirellulaceae; g__PirellulaceaeFA;
140949	Si	0.0124486	0.535031	k__Archaea; p__Crenarchaeota; c__Thaumarchaeota; o__Cenarchaeales; f__Cenarchaeaceae; g__Nitrosopumilus;
316800	TotalBacteria	0.0125459	-0.522801	k__Bacteria; p__Proteobacteria; c__Alphaproteobacteria; o__Rhodobacterales; f__Rhodobacteraceae;
310842	Salinity	0.0127506	-0.521779	k__Archaea; p__Euryarchaeota; c__Thermoplasmata; o__E2; f__Marine group II; g__Marine group IIFA;
202680	Salinity	0.0128701	-0.521189	k__Bacteria; p__Proteobacteria; c__Gammaproteobacteria; o__Alteromonadales; f__AlteromonadalesOR; g__AlteromonadalesOR;
195358	TotalProtists	0.0128892	0.521096	k__Bacteria; p__Proteobacteria; c__Gammaproteobacteria; o__Alteromonadales; f__HTCC2188; g__HTCC;
53737	Chla	0.0130273	0.52042	k__Bacteria; p__Bacteroidetes; c__[Saprospirae]; o__[Saprospirales]; f__Saprospiraceae; g__SaprospiraceaeFA;
192198	Z	0.0131471	-0.519839	k__Bacteria; p__Bacteroidetes; c__Flavobacteriia; o__Flavobacteriales; f__Flavobacteriaceae; g__Flavobacterium;
315125	Z	0.0133474	0.518877	k__Bacteria; p__Proteobacteria; c__Alphaproteobacteria; o__Rhodospirillales; f__Rhodospirillaceae; g__RhodospirillaceaeFA;
232517	POC	0.0136029	-0.541809	k__Bacteria; p__Bacteroidetes; c__Flavobacteriia; o__Flavobacteriales; f__Flavobacteriaceae; g__FlavobacteriaceaeFA;
224905	TN	0.0136509	0.51744	k__Bacteria; p__Proteobacteria; c__Gammaproteobacteria; o__Vibrionales; f__Pseudoalteromonadaceae; g__Pseudoalteromonas;
117401	TotalProtists	0.0138145	0.516678	k__Bacteria; p__Bacteroidetes; c__Flavobacteriia; o__Flavobacteriales; f__Flavobacteriaceae; g__Ulvibacter;
215368	TN	0.0140431	-0.515623	k__Bacteria; p__Bacteroidetes; c__Flavobacteriia; o__Flavobacteriales; f__Flavobacteriaceae; g__Polaribacter;
101591	NO2.NO3	0.014072	0.515491	k__Bacteria; p__Bacteroidetes; c__Flavobacteriia; o__Flavobacteriales; f__Flavobacteriaceae; g__Polaribacter;
117914	NO2.NO3	0.014097	0.515377	k__Archaea; p__Crenarchaeota; c__Thaumarchaeota; o__Cenarchaeales; f__Cenarchaeaceae; g__Nitrosopumilus;
138577	Z	0.0143481	0.514238	k__Bacteria; p__Bacteroidetes; c__Flavobacteriia; o__Flavobacteriales; f__Flavobacteriaceae; g__Ulvibacter;
178816	TotalBacteria	0.0146466	0.512905	k__Bacteria; p__Proteobacteria; c__Gammaproteobacteria; o__Alteromonadales; f__Alteromonadaceae; g__AlteromonadaceaeFA;
242563	TotalBacteria	0.0146706	-0.512799	k__Bacteria; p__Verrucomicrobia; c__Verrucomicrobiae; o__Verrucomicrobiales; f__Verrucomicrobiaceae; g__Persicirhabdus;
309485	Salinity	0.0147395	0.512495	k__Bacteria; p__Bacteroidetes; c__Flavobacteriia; o__Flavobacteriales; f__Flavobacteriaceae; g__FlavobacteriaceaeFA;
287911	Z	0.0147475	0.51246	k__Bacteria; p__Proteobacteria; c__Gammaproteobacteria; o__Alteromonadales; f__HTCC2188; g__HTCC;
143882	PO4	0.0148752	0.511899	k__Bacteria; p__Proteobacteria; c__Alphaproteobacteria; o__Rhizobiales; f__Rhizobiaceae; g__Mycoplana;
219117	Si	0.0153347	-0.521475	k__Bacteria; p__Proteobacteria; c__Gammaproteobacteria; o__Alteromonadales; f__Psychromonadaceae; g__Psychromonas;
126619	TN	0.0157527	-0.508152	k__Bacteria; p__Bacteroidetes; c__Flavobacteriia; o__Flavobacteriales; f__Flavobacteriaceae; g__Polaribacter;
360749	DOC	0.0159095	-0.519026	k__Bacteria; p__Proteobacteria; c__Gammaproteobacteria; o__Alteromonadales; f__Alteromonadaceae; g__Candidatus Endobugula;
129439	TotalProtists	0.0159695	-0.507252	k__Bacteria; p__Actinobacteria; c__Acidimicrobiia; o__Acidimicrobiales; f__TK06; g__TK06FA;
158301	Z	0.0162864	0.505954	k__Bacteria; p__Proteobacteria; c__Gammaproteobacteria; o__Oceanospirillales; f__Oceanospirillaceae; g__Amphritea;
123205	TN	0.0165085	-0.505057	k__Bacteria; p__Bacteroidetes; c__Flavobacteriia; o__Flavobacteriales; f__Flavobacteriaceae; g__FlavobacteriaceaeFA;
315125	Si	0.0165384	-0.516427	k__Bacteria; p__Proteobacteria; c__Alphaproteobacteria; o__Rhodospirillales; f__Rhodospirillaceae; g__RhodospirillaceaeFA;
93013	TN	0.016642	0.504522	k__Bacteria; p__Proteobacteria; c__Gammaproteobacteria; o__Alteromonadales; f__Colwelliaceae; g__ColwelliaceaeFA;
197435	Si	0.0168665	0.515102	k__Bacteria; p__Proteobacteria; c__Gammaproteobacteria; o__Alteromonadales; f__Alteromonadaceae; g__Candidatus Endobugula;
293057	NO2.NO3	0.0168874	0.503549	k__Bacteria; p__Proteobacteria; c__Gammaproteobacteria; o__Alteromonadales; f__Alteromonadaceae; g__Candidatus Endobugula;
170551	TotalBacteria	0.0169431	0.503329	k__Bacteria; p__Bacteroidetes; c__[Saprospirae]; o__[Saprospirales]; f__Saprospiraceae; g__SaprospiraceaeFA;
269609	TotalBacteria	0.0169674	-0.503234	k__Bacteria; p__Proteobacteria; c__Gammaproteobacteria; o__Alteromonadales; f__Alteromonadaceae; g__Candidatus Endobugula;
257198	TN	0.0172283	-0.502215	k__Bacteria; p__Planctomycetes; c__Phycisphaerae; o__Phycisphaerales; f__Phycisphaeraceae; g__PhycisphaeraceaeFA;
54806	PO4	0.0172786	0.50202	k__Bacteria; p__Proteobacteria; c__Deltaproteobacteria; o__Sva0853; f__SAR324; g__SAR324FA;
53737	TN	0.0173634	-0.501692	k__Bacteria; p__Bacteroidetes; c__[Saprospirae]; o__[Saprospirales]; f__Saprospiraceae; g__SaprospiraceaeFA;
242341	Si	0.017489	-0.512645	k__Bacteria; p__Bacteroidetes; c__Flavobacteriia; o__Flavobacteriales; f__NS9; g__NS9FA;
244663	TotalBacteria	0.0175701	-0.500899	k__Bacteria; p__Bacteroidetes; c__[Saprospirae]; o__[Saprospirales]; f__Saprospiraceae; g__SaprospiraceaeFA;
258719	POC	0.0176449	-0.524277	k__Bacteria; p__Planctomycetes; c__Planctomycetia; o__Pirellulales; f__Pirellulaceae; g__PirellulaceaeFA;
40092	Si	0.0176791	-0.511909	k__Bacteria; p__Bacteroidetes; c__[Saprospirae]; o__[Saprospirales]; f__Saprospiraceae; g__SaprospiraceaeFA;
219117	PO4	0.0177271	-0.500301	k__Bacteria; p__Proteobacteria; c__Gammaproteobacteria; o__Alteromonadales; f__Psychromonadaceae; g__Psychromonas;
249494	TotalProtists	0.017756	0.500191	k__Bacteria; p__Bacteroidetes; c__Cytophagia; o__Cytophagales; f__Flammeovirgaceae; g__FlammeovirgaceaeFA;
123454	TotalProtists	0.0179195	0.499574	k__Bacteria; p__Proteobacteria; c__Alphaproteobacteria; o__Rhodospirillales; f__Rhodospirillaceae; g__Nisaea;
349003	Chla	0.0179944	0.499293	k__Bacteria; p__Proteobacteria; c__Deltaproteobacteria; o__Desulfobacterales; f__Nitrospinaceae; g__Nitrospina;
106286	PO4	0.0181461	-0.498727	k__Bacteria; p__Proteobacteria; c__Gammaproteobacteria; o__Legionellales; f__Coxiellaceae; g__CoxiellaceaeFA;
287800	TotalBacteria	0.0182219	0.498445	k__Bacteria; p__Bacteroidetes; c__Flavobacteriia; o__Flavobacteriales; f__Cryomorphaceae; g__CryomorphaceaeFA;
245447	NO2.NO3	0.0182219	-0.498445	k__Bacteria; p__Actinobacteria; c__Thermoleophilia; o__Solirubrobacterales; f__SolirubrobacteralesOR; g__SolirubrobacteralesOR;
111553	NO2.NO3	0.0182219	0.498445	k__Bacteria; p__Bacteroidetes; c__Flavobacteriia; o__Flavobacteriales; f__Flavobacteriaceae; g__FlavobacteriaceaeFA;
287800	Si	0.0184439	0.50901	k__Bacteria; p__Bacteroidetes; c__Flavobacteriia; o__Flavobacteriales; f__Cryomorphaceae; g__CryomorphaceaeFA;
153955	Salinity	0.0186531	-0.49686	k__Bacteria; p__Bacteroidetes; c__[Saprospirae]; o__[Saprospirales]; f__Saprospiraceae; g__SaprospiraceaeFA;
287774	TotalBacteria	0.018684	-0.496748	k__Bacteria; p__Proteobacteria; c__Deltaproteobacteria; o__NB1-j; f__JTB38; g__JTB38FA;
96187	Salinity	0.0186869	0.496737	k__Bacteria; p__Proteobacteria; c__Alphaproteobacteria; o__Sphingomonadales; f__Erythrobacteraceae; g__ErythrobacteraceaeFA;
219910	Si	0.0187064	-0.508037	k__Bacteria; p__Proteobacteria; c__Gammaproteobacteria; o__Oceanospirillales; f__OceanospirillalesOR; g__OceanospirillalesOR;
186510	Z	0.0187287	0.496586	k__Bacteria; p__Proteobacteria; c__Deltaproteobacteria; o__NB1-j; f__JTB38; g__JTB38FA;
91369	Si	0.0187625	-0.50783	k__Bacteria; p__Bacteroidetes; c__Flavobacteriia; o__Flavobacteriales; f__Flavobacteriaceae; g__FlavobacteriaceaeFA;
249451	Si	0.0189381	-0.507187	k__Bacteria; p__Bacteroidetes; c__Flavobacteriia; o__Flavobacteriales; f__Flavobacteriaceae; g__Formosa;
349046	POC	0.0190223	-0.519041	k__Bacteria; p__Proteobacteria; c__Betaproteobacteria; o__Burkholderiales; f__Comamonadaceae; g__RS62;
73128	Salinity	0.0190449	0.495446	k__Bacteria; p__GN02; c__GN02PH; o__GN02PH; f__GN02PH; g__GN02PH;
215143	TotalBacteria	0.0192304	-0.494785	k__Bacteria; p__Proteobacteria; c__Gammaproteobacteria; o__Alteromonadales; f__Colwelliaceae; g__ColwelliaceaeFA;
143227	TotalBacteria	0.0192784	-0.494614	k__Bacteria; p__Proteobacteria; c__Deltaproteobacteria; o__Bdellovibrionales; f__Bacteriovoracaceae; g__BacteriovoracaceaeFA;
23581	TotalBacteria	0.0196452	-0.493324	k__Bacteria; p__Bacteroidetes; c__Flavobacteriia; o__Flavobacteriales; f__FlavobacterialesOR; g__FlavobacterialesOR;
122887	TotalBacteria	0.0196633	-0.493261	k__Bacteria; p__Planctomycetes; c__Phycisphaerae; o__Phycisphaerales; f__PhycisphaeralesOR; g__PhycisphaeralesOR;
233524	Chla	0.0198376	0.492655	k__Bacteria; p__Proteobacteria; c__Gammaproteobacteria; o__Alteromonadales; f__Shewanellaceae; g__Shewanella;
278253	NO2.NO3	0.0200468	0.491933	k__Bacteria; p__Proteobacteria; c__Gammaproteobacteria; o__Alteromonadales; f__Alteromonadaceae; g__Glaciecola;
178816	TN	0.0202272	0.491315	k__Bacteria; p__Proteobacteria; c__Gammaproteobacteria; o__Alteromonadales; f__Alteromonadaceae; g__AlteromonadaceaeFA;
242341	PO4	0.0206874	-0.48976	k__Bacteria; p__Bacteroidetes; c__Flavobacteriia; o__Flavobacteriales; f__NS9; g__NS9FA;
141882	Chla	0.0209696	0.48882	k__Bacteria; p__Bacteroidetes; c__Flavobacteriia; o__Flavobacteriales; f__FlavobacterialesOR; g__FlavobacterialesOR;
281929	TN	0.0212209	0.487991	k__Bacteria; p__Bacteroidetes; c__Flavobacteriia; o__Flavobacteriales; f__Flavobacteriaceae; g__FlavobacteriaceaeFA;
253059	DOC	0.0214577	-0.498447	k__Bacteria; p__Proteobacteria; c__Alphaproteobacteria; o__Sphingomonadales; f__Sphingomonadaceae; g__Blastomonas;
170762	TN	0.0214859	0.487126	k__Archaea; p__Euryarchaeota; c__Thermoplasmata; o__E2; f__Marine group III; g__Marine group IIIFA;
245673	TotalProtists	0.0214986	-0.487085	k__Bacteria; p__Bacteroidetes; c__Flavobacteriia; o__Flavobacteriales; f__Cryomorphaceae; g__Crocinitomix;
267542	TotalProtists	0.0214986	-0.487085	k__Bacteria; p__Firmicutes; c__Bacilli; o__Bacillales; f__Paenibacillaceae; g__Paenibacillus;
123205	Chla	0.0216972	0.486442	k__Bacteria; p__Bacteroidetes; c__Flavobacteriia; o__Flavobacteriales; f__Flavobacteriaceae; g__FlavobacteriaceaeFA;
145818	Salinity	0.0216993	0.486436	k__Bacteria; p__Proteobacteria; c__Epsilonproteobacteria; o__Campylobacterales; f__Campylobacteraceae; g__Arcobacter;
374536	TN	0.0218228	0.486039	k__Bacteria; p__Bacteroidetes; c__Flavobacteriia; o__Flavobacteriales; f__Flavobacteriaceae; g__FlavobacteriaceaeFA;
40092	NO2.NO3	0.0219768	-0.485546	k__Bacteria; p__Bacteroidetes; c__[Saprospirae]; o__[Saprospirales]; f__Saprospiraceae; g__SaprospiraceaeFA;
249494	Si	0.0220685	0.496453	k__Bacteria; p__Bacteroidetes; c__Cytophagia; o__Cytophagales; f__Flammeovirgaceae; g__FlammeovirgaceaeFA;
244663	TN	0.0223946	-0.484223	k__Bacteria; p__Bacteroidetes; c__[Saprospirae]; o__[Saprospirales]; f__Saprospiraceae; g__SaprospiraceaeFA;
141113	TN	0.0224544	0.484035	k__Bacteria; p__Bacteroidetes; c__Flavobacteriia; o__Flavobacteriales; f__Flavobacteriaceae; g__Polaribacter;
171955	Si	0.0225402	-0.494943	k__Bacteria; p__Bacteroidetes; c__Flavobacteriia; o__Flavobacteriales; f__Flavobacteriaceae; g__Psychroserpens;
313037	TotalBacteria	0.0226182	-0.483523	k__Bacteria; p__Fibrobacteres; c__Fibrobacteria; o__Fibrobacterales; f__FibrobacteralesOR; g__FibrobacteralesOR;
26513	Si	0.0227075	-0.494413	k__Bacteria; p__Bacteroidetes; c__Cytophagia; o__Cytophagales; f__[Amoebophilaceae]; g__SC3-56;
214190	Salinity	0.0227358	-0.483157	k__Bacteria; p__Proteobacteria; c__Alphaproteobacteria; o__Rhodospirillales; f__Rhodospirillaceae; g__RhodospirillaceaeFA;
270032	TN	0.0227506	-0.483111	k__Bacteria; p__Bacteroidetes; c__Flavobacteriia; o__Flavobacteriales; f__Flavobacteriaceae; g__FlavobacteriaceaeFA;
270032	NO2.NO3	0.0227946	-0.482974	k__Bacteria; p__Bacteroidetes; c__Flavobacteriia; o__Flavobacteriales; f__Flavobacteriaceae; g__FlavobacteriaceaeFA;
335078	Chla	0.0228836	-0.482699	k__Bacteria; p__Bacteroidetes; c__Flavobacteriia; o__Flavobacteriales; f__Flavobacteriaceae; g__Polaribacter;
139840	Si	0.0229475	-0.493659	k__Bacteria; p__Bacteroidetes; c__Flavobacteriia; o__Flavobacteriales; f__FlavobacterialesOR; g__FlavobacterialesOR;
117401	TN	0.0231733	-0.481809	k__Bacteria; p__Bacteroidetes; c__Flavobacteriia; o__Flavobacteriales; f__Flavobacteriaceae; g__Ulvibacter;
124210	NO2.NO3	0.0232596	-0.481545	k__Bacteria; p__Proteobacteria; c__Gammaproteobacteria; o__Alteromonadales; f__Alteromonadaceae; g__HTCC2207;
238441	TotalProtists	0.0233629	0.481231	k__Bacteria; p__Bacteroidetes; c__Flavobacteriia; o__Flavobacteriales; f__Cryomorphaceae; g__Crocinitomix;
176376	TotalProtists	0.0233689	0.481213	k__Bacteria; p__Proteobacteria; c__Deltaproteobacteria; o__Desulfobacterales; f__Nitrospinaceae; g__Nitrospina;
181913	DOC	0.0234397	0.492132	k__Bacteria; p__Planctomycetes; c__OM190; o__OM190CL; f__OM190CL; g__OM190CL;
269689	Chla	0.0235834	0.480563	k__Bacteria; p__Proteobacteria; c__Gammaproteobacteria; o__Alteromonadales; f__Alteromonadaceae; g__AlteromonadaceaeFA;
51736	PO4	0.0236194	-0.480455	k__Bacteria; p__Proteobacteria; c__Alphaproteobacteria; o__Rickettsiales; f__RickettsialesOR; g__RickettsialesOR;
124210	PO4	0.0236228	-0.480445	k__Bacteria; p__Proteobacteria; c__Gammaproteobacteria; o__Alteromonadales; f__Alteromonadaceae; g__HTCC2207;
164602	TN	0.0236552	-0.480347	k__Bacteria; p__Proteobacteria; c__Gammaproteobacteria; o__Oceanospirillales; f__Halomonadaceae; g__Halomonas;
238441	TN	0.0236781	-0.480278	k__Bacteria; p__Bacteroidetes; c__Flavobacteriia; o__Flavobacteriales; f__Cryomorphaceae; g__Crocinitomix;
172942	TotalProtists	0.0237756	0.479986	k__Bacteria; p__Proteobacteria; c__Alphaproteobacteria; o__Sphingomonadales; f__Sphingomonadaceae; g__Novosphingobium;
283953	NO2.NO3	0.0240857	-0.479062	k__Bacteria; p__Proteobacteria; c__Alphaproteobacteria; o__Sphingomonadales; f__Sphingomonadaceae; g__Sphingomonas;
125541	Si	0.0241042	-0.49011	k__Bacteria; p__Planctomycetes; c__Phycisphaerae; o__Phycisphaerales; f__PhycisphaeralesOR; g__PhycisphaeralesOR;
374536	PO4	0.0241264	0.478941	k__Bacteria; p__Bacteroidetes; c__Flavobacteriia; o__Flavobacteriales; f__Flavobacteriaceae; g__FlavobacteriaceaeFA;
282725	Si	0.024148	-0.489978	k__Bacteria; p__Bacteroidetes; c__Flavobacteriia; o__Flavobacteriales; f__Cryomorphaceae; g__CryomorphaceaeFA;
321377	DOC	0.0241516	0.489967	k__Bacteria; p__Proteobacteria; c__Gammaproteobacteria; o__Oceanospirillales; f__OceanospirillalesOR; g__OceanospirillalesOR;
141113	TotalBacteria	0.024651	0.477401	k__Bacteria; p__Bacteroidetes; c__Flavobacteriia; o__Flavobacteriales; f__Flavobacteriaceae; g__Polaribacter;
255372	Salinity	0.0249238	-0.47661	k__Bacteria; p__SAR406; c__AB16; o__Arctic96B-7; f__A714017; g__SGSH944;
107378	TN	0.0249295	-0.476594	k__Bacteria; p__Proteobacteria; c__Alphaproteobacteria; o__Rhodospirillales; f__Rhodospirillaceae; g__RhodospirillaceaeFA;
130084	POC	0.0249883	-0.499348	k__Bacteria; p__Proteobacteria; c__Gammaproteobacteria; o__Alteromonadales; f__Shewanellaceae; g__Shewanella;
137355	TotalProtists	0.0252962	0.475543	k__Bacteria; p__Proteobacteria; c__Alphaproteobacteria; o__Rickettsiales; f__RickettsialesOR; g__RickettsialesOR;
281448	Z	0.0254395	-0.475135	k__Bacteria; p__Proteobacteria; c__Deltaproteobacteria; o__Myxococcales; f__OM27; g__OM27FA;
372772	Si	0.0255631	0.485821	k__Bacteria; p__Proteobacteria; c__Gammaproteobacteria; o__Oceanospirillales; f__Oceanospirillaceae; g__Oleispira;
287800	TotalProtists	0.02563	0.474596	k__Bacteria; p__Bacteroidetes; c__Flavobacteriia; o__Flavobacteriales; f__Cryomorphaceae; g__CryomorphaceaeFA;
278485	TN	0.0256854	0.47444	k__Bacteria; p__Bacteroidetes; c__Flavobacteriia; o__Flavobacteriales; f__Cryomorphaceae; g__Cryomorpha;
115460	Si	0.0257352	-0.485328	k__Bacteria; p__Proteobacteria; c__Gammaproteobacteria; o__GammaproteobacteriaCL; f__GammaproteobacteriaCL; g__GammaproteobacteriaCL;
212589	Chla	0.0259168	-0.47379	k__Bacteria; p__Bacteroidetes; c__Flavobacteriia; o__Flavobacteriales; f__Cryomorphaceae; g__CryomorphaceaeFA;
120820	Si	0.0259364	-0.484755	k__Bacteria; p__Proteobacteria; c__Alphaproteobacteria; o__Rhizobiales; f__Methylobacteriaceae; g__MethylobacteriaceaeFA;
123454	TotalBacteria	0.0260126	0.473523	k__Bacteria; p__Proteobacteria; c__Alphaproteobacteria; o__Rhodospirillales; f__Rhodospirillaceae; g__Nisaea;
79916	NO2.NO3	0.0260126	0.473523	k__Bacteria; p__Proteobacteria; c__Deltaproteobacteria; o__GMD14H09; f__GMD14H09OR; g__GMD14H09OR;
141882	NO2.NO3	0.0262059	-0.472985	k__Bacteria; p__Bacteroidetes; c__Flavobacteriia; o__Flavobacteriales; f__FlavobacterialesOR; g__FlavobacterialesOR;
123369	Salinity	0.0262134	-0.472965	k__Bacteria; p__Proteobacteria; c__Gammaproteobacteria; o__Oceanospirillales; f__Oceanospirillaceae; g__OceanospirillaceaeFA;
316870	PO4	0.0263758	0.472515	k__Bacteria; p__Proteobacteria; c__Alphaproteobacteria; o__Rhodobacterales; f__Rhodobacteraceae; g__Loktanella;
287800	DOC	0.0268416	0.48222	k__Bacteria; p__Bacteroidetes; c__Flavobacteriia; o__Flavobacteriales; f__Cryomorphaceae; g__CryomorphaceaeFA;
245447	DOC	0.0268416	-0.48222	k__Bacteria; p__Actinobacteria; c__Thermoleophilia; o__Solirubrobacterales; f__SolirubrobacteralesOR; g__SolirubrobacteralesOR;
281929	Salinity	0.0271118	0.470508	k__Bacteria; p__Bacteroidetes; c__Flavobacteriia; o__Flavobacteriales; f__Flavobacteriaceae; g__FlavobacteriaceaeFA;
114057	PO4	0.0272184	-0.470221	k__Bacteria; p__Bacteroidetes; c__Flavobacteriia; o__Flavobacteriales; f__Flavobacteriaceae; g__Winogradskyella;
348543	TotalBacteria	0.0272432	-0.470154	k__Bacteria; p__Proteobacteria; c__Alphaproteobacteria; o__Rhodospirillales; f__Rhodospirillaceae; g__RhodospirillaceaeFA;
157089	TotalBacteria	0.0273958	-0.469745	k__Bacteria; p__Proteobacteria; c__Alphaproteobacteria; o__Rickettsiales; f__RickettsialesOR; g__RickettsialesOR;
106752	POC	0.0275897	-0.491917	k__Bacteria; p__Proteobacteria; c__Deltaproteobacteria; o__Myxococcales; f__MyxococcalesOR; g__MyxococcalesOR;
149844	Si	0.027614	0.480109	k__Bacteria; p__Proteobacteria; c__Gammaproteobacteria; o__Alteromonadales; f__Colwelliaceae; g__ColwelliaceaeFA;
117123	PO4	0.0277168	0.46889	k__Bacteria; p__Bacteroidetes; c__[Saprospirae]; o__[Saprospirales]; f__Saprospiraceae; g__SaprospiraceaeFA;
159330	TN	0.0277341	-0.468844	k__Bacteria; p__Bacteroidetes; c__Flavobacteriia; o__Flavobacteriales; f__Flavobacteriaceae; g__Ulvibacter;
170551	DOC	0.0278631	-0.479439	k__Bacteria; p__Bacteroidetes; c__[Saprospirae]; o__[Saprospirales]; f__Saprospiraceae; g__SaprospiraceaeFA;
107378	NO2.NO3	0.0280817	-0.467928	k__Bacteria; p__Proteobacteria; c__Alphaproteobacteria; o__Rhodospirillales; f__Rhodospirillaceae; g__RhodospirillaceaeFA;
271191	PO4	0.0281687	0.4677	k__Bacteria; p__Planctomycetes; c__Planctomycetia; o__Pirellulales; f__Pirellulaceae; g__PirellulaceaeFA;
36289	TN	0.0284299	-0.467019	k__Bacteria; p__Bacteroidetes; c__Flavobacteriia; o__Flavobacteriales; f__Flavobacteriaceae; g__Polaribacter;
363730	Salinity	0.0284657	0.466926	k__Bacteria; p__Bacteroidetes; c__Flavobacteriia; o__Flavobacteriales; f__NS9; g__NS9FA;
335627	Salinity	0.0285845	0.466618	k__Bacteria; p__Bacteroidetes; c__Flavobacteriia; o__Flavobacteriales; f__Flavobacteriaceae; g__FlavobacteriaceaeFA;
102013	Z	0.0286291	-0.466503	k__Bacteria; p__Proteobacteria; c__Epsilonproteobacteria; o__Campylobacterales; f__Campylobacteraceae; g__Arcobacter;
315661	Si	0.0287333	-0.477133	k__Bacteria; p__Proteobacteria; c__Gammaproteobacteria; o__Pseudomonadales; f__Pseudomonadaceae; g__Pseudomonas;
150331	Si	0.0291951	-0.475931	k__Bacteria; p__Planctomycetes; c__Planctomycetia; o__Pirellulales; f__Pirellulaceae; g__PirellulaceaeFA;
218815	Chla	0.029349	-0.464661	k__Bacteria; p__Proteobacteria; c__Gammaproteobacteria; o__Alteromonadales; f__Alteromonadaceae;
119576	TotalBacteria	0.0293586	-0.464637	k__Bacteria; p__Proteobacteria; c__Gammaproteobacteria; o__Alteromonadales; f__Alteromonadaceae; g__Candidatus Endobugula;
206631	TN	0.0294008	-0.46453	k__Bacteria; p__Verrucomicrobia; c__[Pedosphaerae]; o__[Pedosphaerae]CL; f__[Pedosphaerae]CL; g__[Pedosphaerae]CL;
165350	POC	0.0294242	0.487003	k__Bacteria; p__Bacteroidetes; c__Flavobacteriia; o__Flavobacteriales; f__Flavobacteriaceae; g__FlavobacteriaceaeFA;
292701	NO2.NO3	0.0296687	-0.463855	k__Bacteria; p__Bacteroidetes; c__Flavobacteriia; o__Flavobacteriales; f__Flavobacteriaceae; g__Polaribacter;
36289	NO2.NO3	0.0300017	-0.463022	k__Bacteria; p__Bacteroidetes; c__Flavobacteriia; o__Flavobacteriales; f__Flavobacteriaceae; g__Polaribacter;
292848	PO4	0.0302108	-0.462503	k__Bacteria; p__Proteobacteria; c__Gammaproteobacteria; o__Alteromonadales; f__Colwelliaceae; g__ColwelliaceaeFA;
167100	TotalProtists	0.0302391	-0.462433	k__Bacteria; p__Proteobacteria; c__Gammaproteobacteria; o__Legionellales; f__Francisellaceae; g__FrancisellaceaeFA;
147164	PO4	0.0306907	-0.461322	k__Bacteria; p__Proteobacteria; c__Gammaproteobacteria; o__Oceanospirillales; f__Oceanospirillaceae; g__OceanospirillaceaeFA;
162693	PO4	0.0306907	-0.461322	k__Bacteria; p__Proteobacteria; c__Alphaproteobacteria; o__AlphaproteobacteriaCL; f__AlphaproteobacteriaCL; g__AlphaproteobacteriaCL;
323303	Z	0.0308759	0.46087	k__Bacteria; p__Firmicutes; c__Bacilli; o__Lactobacillales; f__LactobacillalesOR; g__LactobacillalesOR;
269689	TotalBacteria	0.031293	0.459861	k__Bacteria; p__Proteobacteria; c__Gammaproteobacteria; o__Alteromonadales; f__Alteromonadaceae; g__AlteromonadaceaeFA;
247038	Si	0.0313018	-0.470633	k__Bacteria; p__Bacteroidetes; c__Flavobacteriia; o__Flavobacteriales; f__Flavobacteriaceae; g__FlavobacteriaceaeFA;
219924	TotalBacteria	0.031488	0.459392	k__Bacteria; p__Proteobacteria; c__Gammaproteobacteria; o__Alteromonadales; f__Alteromonadaceae; g__AlteromonadaceaeFA;
105938	DOC	0.0315574	0.47001	k__Bacteria; p__Proteobacteria; c__Alphaproteobacteria; o__Rickettsiales; f__RickettsialesOR; g__RickettsialesOR;
189443	Si	0.0317265	0.469599	k__Bacteria; p__Bacteroidetes; c__Flavobacteriia; o__Flavobacteriales; f__FlavobacterialesOR; g__FlavobacterialesOR;
125824	TN	0.0317285	0.458818	k__Bacteria; p__Proteobacteria; c__Gammaproteobacteria; o__Alteromonadales; f__Colwelliaceae; g__ColwelliaceaeFA;
244955	TotalProtists	0.0319461	-0.458301	k__Bacteria; p__Proteobacteria; c__Gammaproteobacteria; o__Alteromonadales; f__Alteromonadaceae; g__BD2-13;
75124	Salinity	0.031999	0.458176	k__Bacteria; p__Planctomycetes; c__Planctomycetia; o__Planctomycetales; f__Planctomycetaceae; g__Planctomyces;
283225	Salinity	0.0323561	0.457335	k__Bacteria; p__Proteobacteria; c__Alphaproteobacteria; o__Rickettsiales; f__Rickettsiaceae; g__RickettsiaceaeFA;
269689	Z	0.032438	0.457143	k__Bacteria; p__Proteobacteria; c__Gammaproteobacteria; o__Alteromonadales; f__Alteromonadaceae; g__AlteromonadaceaeFA;
245942	Salinity	0.0324505	0.457114	k__Bacteria; p__Proteobacteria; c__Gammaproteobacteria; o__Alteromonadales; f__Alteromonadaceae; g__AlteromonadaceaeFA;
289137	TN	0.0324656	-0.457078	k__Bacteria; p__Proteobacteria; c__Alphaproteobacteria; o__Sphingomonadales; f__Sphingomonadaceae; g__Sphingomonas;
35800	Si	0.0326052	-0.467494	k__Bacteria; p__Bacteroidetes; c__Flavobacteriia; o__Flavobacteriales; f__Flavobacteriaceae; g__Flavobacterium;
110844	DOC	0.0326241	-0.46745	k__Bacteria; p__Proteobacteria; c__Gammaproteobacteria; o__Alteromonadales; f__Alteromonadaceae;
103649	Z	0.0326447	0.45666	k__Bacteria; p__Planctomycetes; c__Phycisphaerae; o__Phycisphaerales; f__PhycisphaeralesOR; g__PhycisphaeralesOR;
302992	TotalBacteria	0.0326532	0.456641	k__Bacteria; p__Bacteroidetes; c__Flavobacteriia; o__Flavobacteriales; f__Cryomorphaceae; g__CryomorphaceaeFA;
156587	Si	0.0327134	0.467238	k__Bacteria; p__Verrucomicrobia; c__Verrucomicrobiae; o__Verrucomicrobiales; f__Verrucomicrobiaceae; g__Verrucomicrobium;
302439	NO2.NO3	0.0327891	0.456325	k__Bacteria; p__Proteobacteria; c__Alphaproteobacteria; o__Rhodospirillales; f__Rhodospirillaceae; g__RhodospirillaceaeFA;
166246	Z	0.0328663	-0.456145	k__Bacteria; p__Proteobacteria; c__Alphaproteobacteria; o__AlphaproteobacteriaCL; f__AlphaproteobacteriaCL; g__AlphaproteobacteriaCL;
374536	Si	0.0329807	0.466608	k__Bacteria; p__Bacteroidetes; c__Flavobacteriia; o__Flavobacteriales; f__Flavobacteriaceae; g__FlavobacteriaceaeFA;
214190	TN	0.0333033	-0.455139	k__Bacteria; p__Proteobacteria; c__Alphaproteobacteria; o__Rhodospirillales; f__Rhodospirillaceae; g__RhodospirillaceaeFA;
196129	Z	0.0335511	-0.454572	k__Bacteria; p__Bacteroidetes; c__Flavobacteriia; o__Flavobacteriales; f__Cryomorphaceae; g__CryomorphaceaeFA;
292848	Si	0.0337459	-0.464827	k__Bacteria; p__Proteobacteria; c__Gammaproteobacteria; o__Alteromonadales; f__Colwelliaceae; g__ColwelliaceaeFA;
269689	TotalProtists	0.033859	0.453873	k__Bacteria; p__Proteobacteria; c__Gammaproteobacteria; o__Alteromonadales; f__Alteromonadaceae; g__AlteromonadaceaeFA;
367917	TN	0.0340648	-0.453409	k__Bacteria; p__Proteobacteria; c__Gammaproteobacteria; o__Alteromonadales; f__Alteromonadaceae; g__Candidatus Endobugula;
96187	PO4	0.034107	0.453314	k__Bacteria; p__Proteobacteria; c__Alphaproteobacteria; o__Sphingomonadales; f__Erythrobacteraceae; g__ErythrobacteraceaeFA;
181913	Si	0.0341794	0.463832	k__Bacteria; p__Planctomycetes; c__OM190; o__OM190CL; f__OM190CL; g__OM190CL;
233524	NO2.NO3	0.035002	0.451321	k__Bacteria; p__Proteobacteria; c__Gammaproteobacteria; o__Alteromonadales; f__Shewanellaceae; g__Shewanella;
321056	POC	0.0352446	-0.472854	k__Bacteria; p__Proteobacteria; c__Alphaproteobacteria; o__Rhizobiales; f__Rhizobiaceae; g__Mycoplana;
145818	TotalProtists	0.0354971	0.450236	k__Bacteria; p__Proteobacteria; c__Epsilonproteobacteria; o__Campylobacterales; f__Campylobacteraceae; g__Arcobacter;
373256	Z	0.0355465	-0.450128	k__Bacteria; p__Proteobacteria; c__Deltaproteobacteria; o__PB19; f__PB19OR; g__PB19OR;
219910	TN	0.0355562	-0.450107	k__Bacteria; p__Proteobacteria; c__Gammaproteobacteria; o__Oceanospirillales; f__OceanospirillalesOR; g__OceanospirillalesOR;
190600	Salinity	0.0355646	0.450089	k__Bacteria; p__Proteobacteria; c__Gammaproteobacteria; o__Oceanospirillales; f__Halomonadaceae; g__Candidatus Portiera;
364867	POC	0.0355991	0.472053	k__Bacteria; p__Bacteroidetes; c__Flavobacteriia; o__Flavobacteriales; f__FlavobacterialesOR; g__FlavobacterialesOR;
243995	TotalBacteria	0.035913	0.449333	k__Bacteria; p__Proteobacteria; c__Gammaproteobacteria; o__Oceanospirillales; f__Oceanospirillaceae; g__OceanospirillaceaeFA;
297756	NO2.NO3	0.035936	0.449283	k__Archaea; p__Crenarchaeota; c__Thaumarchaeota; o__Cenarchaeales; f__Cenarchaeaceae; g__Nitrosopumilus;
47505	Si	0.0360099	-0.459737	k__Bacteria; p__Bacteroidetes; c__Flavobacteriia; o__Flavobacteriales; f__Flavobacteriaceae; g__Tenacibaculum;
306210	NO2.NO3	0.0361347	0.448855	k__Bacteria; p__Proteobacteria; c__Gammaproteobacteria; o__Alteromonadales; f__Alteromonadaceae; g__Glaciecola;
161507	Chla	0.0361354	-0.448854	k__Bacteria; p__Proteobacteria; c__Gammaproteobacteria; o__Alteromonadales; f__HTCC2188; g__HTCC;
232374	Chla	0.0361354	-0.448854	k__Bacteria; p__Proteobacteria; c__Gammaproteobacteria; o__Thiotrichales; f__Piscirickettsiaceae; g__PiscirickettsiaceaeFA;
287800	PO4	0.0361354	0.448854	k__Bacteria; p__Bacteroidetes; c__Flavobacteriia; o__Flavobacteriales; f__Cryomorphaceae; g__CryomorphaceaeFA;
19266	Chla	0.0361354	-0.448854	k__Bacteria; p__Proteobacteria; c__Alphaproteobacteria; o__Rhodospirillales; f__Rhodospirillaceae; g__RhodospirillaceaeFA;
245447	TN	0.0361945	-0.448727	k__Bacteria; p__Actinobacteria; c__Thermoleophilia; o__Solirubrobacterales; f__SolirubrobacteralesOR; g__SolirubrobacteralesOR;
150246	TotalBacteria	0.0362535	-0.4486	k__Bacteria; p__Planctomycetes; c__Planctomycetia; o__Pirellulales; f__Pirellulaceae; g__PirellulaceaeFA;
317932	Salinity	0.0363295	0.448437	k__Bacteria; p__Bacteroidetes;
227678	PO4	0.0364685	0.44814	k__Bacteria; p__Proteobacteria; c__Deltaproteobacteria; o__Myxococcales; f__OM27; g__OM27FA;
302439	PO4	0.0366104	0.447838	k__Bacteria; p__Proteobacteria; c__Alphaproteobacteria; o__Rhodospirillales; f__Rhodospirillaceae; g__RhodospirillaceaeFA;
380153	Z	0.0366576	-0.447738	k__Bacteria; p__Actinobacteria; c__Acidimicrobiia; o__Acidimicrobiales; f__TK06; g__TK06FA;
117288	TN	0.0366856	-0.447678	k__Bacteria; p__Proteobacteria; c__Gammaproteobacteria; o__Oceanospirillales; f__Halomonadaceae; g__Candidatus Portiera;
157611	POC	0.0369295	0.469101	k__Bacteria; p__Proteobacteria; c__Deltaproteobacteria; o__Sva0853; f__SAR324; g__SAR324FA;
114057	Si	0.0372874	-0.456974	k__Bacteria; p__Bacteroidetes; c__Flavobacteriia; o__Flavobacteriales; f__Flavobacteriaceae; g__Winogradskyella;
289137	Si	0.0374933	-0.456536	k__Bacteria; p__Proteobacteria; c__Alphaproteobacteria; o__Sphingomonadales; f__Sphingomonadaceae; g__Sphingomonas;
327255	TotalBacteria	0.0375659	-0.445826	k__Bacteria; p__Proteobacteria; c__Gammaproteobacteria; o__Thiohalorhabdales; f__ThiohalorhabdalesOR; g__ThiohalorhabdalesOR;
53737	NO2.NO3	0.0375674	-0.445823	k__Bacteria; p__Bacteroidetes; c__[Saprospirae]; o__[Saprospirales]; f__Saprospiraceae; g__SaprospiraceaeFA;
164602	TotalProtists	0.037964	0.444999	k__Bacteria; p__Proteobacteria; c__Gammaproteobacteria; o__Oceanospirillales; f__Halomonadaceae; g__Halomonas;
273024	DOC	0.0380168	-0.45543	k__Bacteria; p__Proteobacteria; c__Alphaproteobacteria; o__AlphaproteobacteriaCL; f__AlphaproteobacteriaCL; g__AlphaproteobacteriaCL;
317616	DOC	0.0380168	0.45543	k__Bacteria; p__Proteobacteria; c__Alphaproteobacteria; o__AlphaproteobacteriaCL; f__AlphaproteobacteriaCL; g__AlphaproteobacteriaCL;
165325	Si	0.0380168	0.45543	k__Bacteria; p__SAR406; c__AB16; o__Arctic96B-7; f__A714017; g__SGSH944;
266771	DOC	0.0380168	0.45543	k__Bacteria; p__Proteobacteria; c__Gammaproteobacteria; o__Xanthomonadales; f__Xanthomonadaceae; g__XanthomonadaceaeFA;
132904	Si	0.0380168	-0.45543	k__Bacteria; p__Bacteroidetes; c__Flavobacteriia; o__Flavobacteriales; f__Flavobacteriaceae; g__FlavobacteriaceaeFA;
171955	PO4	0.0380289	-0.444865	k__Bacteria; p__Bacteroidetes; c__Flavobacteriia; o__Flavobacteriales; f__Flavobacteriaceae; g__Psychroserpens;
60936	Si	0.0381487	-0.455153	k__Bacteria; p__Chlamydiae; c__ChlamydiaePH; o__ChlamydiaePH; f__ChlamydiaePH; g__ChlamydiaePH;
283390	POC	0.0386463	0.465411	k__Bacteria; p__Planctomycetes; c__OM190; o__agg27; f__agg27OR; g__agg27OR;
124210	Si	0.0386543	-0.454099	k__Bacteria; p__Proteobacteria; c__Gammaproteobacteria; o__Alteromonadales; f__Alteromonadaceae; g__HTCC2207;
117123	Si	0.0389021	0.453586	k__Bacteria; p__Bacteroidetes; c__[Saprospirae]; o__[Saprospirales]; f__Saprospiraceae; g__SaprospiraceaeFA;
165350	Z	0.0389265	-0.443028	k__Bacteria; p__Bacteroidetes; c__Flavobacteriia; o__Flavobacteriales; f__Flavobacteriaceae; g__FlavobacteriaceaeFA;
263241	Si	0.03899	-0.453405	k__Bacteria; p__Actinobacteria; c__Acidimicrobiia; o__Acidimicrobiales; f__ZA3409c; g__ZA3409cFA;
152420	DOC	0.0390672	0.453246	k__Bacteria; p__Proteobacteria; c__Alphaproteobacteria; o__Rickettsiales; f__Rickettsiaceae; g__RickettsiaceaeFA;
141882	PO4	0.0392369	-0.442401	k__Bacteria; p__Bacteroidetes; c__Flavobacteriia; o__Flavobacteriales; f__FlavobacterialesOR; g__FlavobacterialesOR;
304309	Chla	0.039334	-0.442205	k__Bacteria; p__Proteobacteria; c__Alphaproteobacteria; o__Rickettsiales; f__RickettsialesOR; g__RickettsialesOR;
255097	Si	0.0393812	-0.452602	k__Bacteria; p__Proteobacteria; c__Deltaproteobacteria; o__Myxococcales; f__OM27; g__OM27FA;
377761	POC	0.0398106	-0.462981	k__Bacteria; p__Bacteroidetes; c__Flavobacteriia; o__Flavobacteriales; f__FlavobacterialesOR; g__FlavobacterialesOR;
103644	POC	0.0398106	0.462981	k__Bacteria; p__Tenericutes; c__Mollicutes; o__Anaeroplasmatales; f__Anaeroplasmataceae; g__AnaeroplasmataceaeFA;
126619	NO2.NO3	0.0399644	-0.440945	k__Bacteria; p__Bacteroidetes; c__Flavobacteriia; o__Flavobacteriales; f__Flavobacteriaceae; g__Polaribacter;
81434	Si	0.0399839	0.451377	k__Bacteria; p__Proteobacteria; c__Betaproteobacteria; o__Burkholderiales; f__Comamonadaceae; g__Curvibacter;
71453	DOC	0.0400101	-0.451324	k__Bacteria; p__Proteobacteria; c__Alphaproteobacteria; o__Rickettsiales; f__RickettsialesOR; g__RickettsialesOR;
149844	TotalProtists	0.0400652	-0.440745	k__Bacteria; p__Proteobacteria; c__Gammaproteobacteria; o__Alteromonadales; f__Colwelliaceae; g__ColwelliaceaeFA;
317932	TotalBacteria	0.0400726	-0.440731	k__Bacteria; p__Bacteroidetes;
119060	DOC	0.0401521	-0.451038	k__Bacteria; p__Planctomycetes; c__OM190; o__agg27; f__agg27OR; g__agg27OR;
35800	TotalBacteria	0.040329	-0.440224	k__Bacteria; p__Bacteroidetes; c__Flavobacteriia; o__Flavobacteriales; f__Flavobacteriaceae; g__Flavobacterium;
140949	NO2.NO3	0.0404869	0.439913	k__Archaea; p__Crenarchaeota; c__Thaumarchaeota; o__Cenarchaeales; f__Cenarchaeaceae; g__Nitrosopumilus;
314117	DOC	0.0408813	0.449579	k__Bacteria; p__Proteobacteria; c__Gammaproteobacteria; o__Alteromonadales; f__Colwelliaceae; g__ColwelliaceaeFA;
219117	NO2.NO3	0.0409111	-0.439082	k__Bacteria; p__Proteobacteria; c__Gammaproteobacteria; o__Alteromonadales; f__Psychromonadaceae; g__Psychromonas;
143227	Si	0.0409382	-0.449467	k__Bacteria; p__Proteobacteria; c__Deltaproteobacteria; o__Bdellovibrionales; f__Bacteriovoracaceae; g__BacteriovoracaceaeFA;
51736	Si	0.0409382	-0.449467	k__Bacteria; p__Proteobacteria; c__Alphaproteobacteria; o__Rickettsiales; f__RickettsialesOR; g__RickettsialesOR;
75124	Z	0.0414221	-0.43809	k__Bacteria; p__Planctomycetes; c__Planctomycetia; o__Planctomycetales; f__Planctomycetaceae; g__Planctomyces;
289137	TotalProtists	0.0415678	0.437809	k__Bacteria; p__Proteobacteria; c__Alphaproteobacteria; o__Sphingomonadales; f__Sphingomonadaceae; g__Sphingomonas;
219910	Chla	0.041635	0.43768	k__Bacteria; p__Proteobacteria; c__Gammaproteobacteria; o__Oceanospirillales; f__OceanospirillalesOR; g__OceanospirillalesOR;
169677	TotalProtists	0.0417494	0.43746	k__Bacteria; p__Bacteroidetes; c__Flavobacteriia; o__Flavobacteriales; f__Flavobacteriaceae; g__Psychroserpens;
273861	Salinity	0.0418042	-0.437355	k__Bacteria; p__Proteobacteria; c__Alphaproteobacteria; o__Rhodobacterales; f__Rhodobacteraceae; g__Phaeobacter;
94441	Si	0.0418065	0.447758	k__Bacteria; p__Proteobacteria; c__Deltaproteobacteria; o__Myxococcales; f__OM27; g__OM27FA;
241136	Chla	0.0421041	0.436781	k__Bacteria; p__Proteobacteria; c__Alphaproteobacteria; o__Rhodobacterales; f__Rhodobacteraceae; g__Octadecabacter;
146454	Z	0.0421298	-0.436732	k__Bacteria; p__Proteobacteria; c__Alphaproteobacteria; o__Sphingomonadales; f__Sphingomonadaceae; g__Sphingopyxis;
321935	Chla	0.0421712	0.436653	k__Bacteria; p__Proteobacteria; c__Epsilonproteobacteria; o__Campylobacterales; f__Campylobacteraceae; g__Arcobacter;
60936	Chla	0.0422063	0.436587	k__Bacteria; p__Chlamydiae; c__ChlamydiaePH; o__ChlamydiaePH; f__ChlamydiaePH; g__ChlamydiaePH;
255572	Z	0.0424999	-0.436029	k__Bacteria; p__Bacteroidetes; c__Flavobacteriia; o__Flavobacteriales; f__Flavobacteriaceae; g__FlavobacteriaceaeFA;
96187	TotalBacteria	0.0425359	-0.435961	k__Bacteria; p__Proteobacteria; c__Alphaproteobacteria; o__Sphingomonadales; f__Erythrobacteraceae; g__ErythrobacteraceaeFA;
293057	TN	0.0425639	0.435908	k__Bacteria; p__Proteobacteria; c__Gammaproteobacteria; o__Alteromonadales; f__Alteromonadaceae; g__Candidatus Endobugula;
280778	TotalProtists	0.042708	-0.435636	k__Bacteria; p__Bacteroidetes; c__Cytophagia; o__Cytophagales; f__Flammeovirgaceae; g__Reichenbachiella;
287005	TotalBacteria	0.0427385	0.435578	k__Bacteria; p__Proteobacteria; c__Alphaproteobacteria; o__Sphingomonadales; f__Sphingomonadaceae; g__SphingomonadaceaeFA;
213026	TN	0.042937	0.435205	k__Bacteria; p__Proteobacteria; c__Gammaproteobacteria; o__Oceanospirillales; f__Oceanospirillaceae; g__OceanospirillaceaeFA;
229855	DOC	0.0431129	0.445239	k__Bacteria; p__Bacteroidetes; c__[Saprospirae]; o__[Saprospirales]; f__Saprospiraceae; g__Lewinella;
302439	Si	0.0431462	0.445176	k__Bacteria; p__Proteobacteria; c__Alphaproteobacteria; o__Rhodospirillales; f__Rhodospirillaceae; g__RhodospirillaceaeFA;
113401	TotalProtists	0.0431921	0.434727	k__Bacteria; p__Proteobacteria; c__Gammaproteobacteria; o__Alteromonadales; f__OM60; g__OM60FA;
172942	Salinity	0.0432297	-0.434657	k__Bacteria; p__Proteobacteria; c__Alphaproteobacteria; o__Sphingomonadales; f__Sphingomonadaceae; g__Novosphingobium;
77969	TotalProtists	0.0432398	-0.434638	k__Bacteria; p__Bacteroidetes; c__Flavobacteriia; o__Flavobacteriales; f__Flavobacteriaceae; g__FlavobacteriaceaeFA;
255097	NO2.NO3	0.0433912	-0.434355	k__Bacteria; p__Proteobacteria; c__Deltaproteobacteria; o__Myxococcales; f__OM27; g__OM27FA;
186389	Si	0.0438262	-0.443889	k__Bacteria; p__Proteobacteria; c__Gammaproteobacteria;
154682	Salinity	0.0441924	-0.432874	k__Bacteria; p__Proteobacteria; c__Gammaproteobacteria; o__Legionellales; f__Francisellaceae; g__FrancisellaceaeFA;
374641	TotalProtists	0.0442971	0.432682	k__Bacteria; p__Proteobacteria; c__Alphaproteobacteria; o__AlphaproteobacteriaCL; f__AlphaproteobacteriaCL; g__AlphaproteobacteriaCL;
19223	Salinity	0.0447101	-0.431927	k__Bacteria; p__Chlamydiae; c__Chlamydiia; o__Chlamydiales; f__ChlamydialesOR; g__ChlamydialesOR;
69077	POC	0.0448845	-0.452991	k__Bacteria; p__Bacteroidetes; c__Flavobacteriia; o__Flavobacteriales; f__Cryomorphaceae; g__Fluviicola;
82221	Salinity	0.0450831	0.43125	k__Bacteria; p__Proteobacteria; c__Gammaproteobacteria; o__Oceanospirillales; f__Halomonadaceae; g__Candidatus Portiera;
307120	DOC	0.0451822	-0.441367	k__Bacteria; p__Verrucomicrobia; c__Verrucomicrobiae; o__Verrucomicrobiales; f__Verrucomicrobiaceae; g__VerrucomicrobiaceaeFA;
307260	Z	0.0455244	0.430455	k__Bacteria; p__Bacteroidetes; c__Flavobacteriia; o__Flavobacteriales; f__Flavobacteriaceae; g__Polaribacter;
129034	Salinity	0.0457815	-0.429995	k__Bacteria; p__Proteobacteria; c__Gammaproteobacteria; o__Alteromonadales; f__Alteromonadaceae; g__Candidatus Endobugula;
175258	Z	0.0462395	-0.42918	k__Bacteria; p__Bacteroidetes; c__Cytophagia; o__Cytophagales; f__Flammeovirgaceae; g__JTB248;
135679	PO4	0.0463218	-0.429034	k__Bacteria; p__Proteobacteria; c__Gammaproteobacteria; o__Alteromonadales; f__Alteromonadaceae; g__Glaciecola;
294599	TotalBacteria	0.0464852	-0.428745	k__Bacteria; p__Proteobacteria; c__Gammaproteobacteria; o__Thiotrichales; f__Piscirickettsiaceae; g__PiscirickettsiaceaeFA;
181913	NO2.NO3	0.0467701	0.428243	k__Bacteria; p__Planctomycetes; c__OM190; o__OM190CL; f__OM190CL; g__OM190CL;
107992	Chla	0.0467768	-0.428232	k__Bacteria; p__Proteobacteria; c__Gammaproteobacteria; o__Chromatiales; f__ChromatialesOR; g__ChromatialesOR;
323303	TN	0.0468457	-0.428111	k__Bacteria; p__Firmicutes; c__Bacilli; o__Lactobacillales; f__LactobacillalesOR; g__LactobacillalesOR;
293250	Chla	0.0468765	0.428057	k__Bacteria; p__Proteobacteria; c__Alphaproteobacteria; o__Rickettsiales; f__Rickettsiaceae; g__RickettsiaceaeFA;
241961	NO2.NO3	0.0469146	0.42799	k__Bacteria; p__Proteobacteria; c__Alphaproteobacteria; o__Rickettsiales; f__RickettsialesOR; g__RickettsialesOR;
309108	Z	0.0469479	0.427932	k__Archaea; p__Euryarchaeota; c__Thermoplasmata; o__E2; f__Marine group II; g__Marine group IIFA;
150062	NO2.NO3	0.0469899	-0.427858	k__Bacteria; p__Proteobacteria; c__Deltaproteobacteria; o__Myxococcales; f__OM27; g__OM27FA;
189481	DOC	0.0470133	-0.438054	k__Bacteria; p__Proteobacteria; c__Alphaproteobacteria; o__Sphingomonadales; f__SphingomonadalesOR; g__SphingomonadalesOR;
364867	Salinity	0.0476843	-0.426649	k__Bacteria; p__Bacteroidetes; c__Flavobacteriia; o__Flavobacteriales; f__FlavobacterialesOR; g__FlavobacterialesOR;
278253	PO4	0.0477604	0.426517	k__Bacteria; p__Proteobacteria; c__Gammaproteobacteria; o__Alteromonadales; f__Alteromonadaceae; g__Glaciecola;
94191	TotalBacteria	0.0478364	-0.426386	k__Bacteria; p__Proteobacteria; c__Epsilonproteobacteria; o__Campylobacterales; f__Campylobacteraceae; g__Arcobacter;
224905	NO2.NO3	0.0478821	0.426307	k__Bacteria; p__Proteobacteria; c__Gammaproteobacteria; o__Vibrionales; f__Pseudoalteromonadaceae; g__Pseudoalteromonas;
156587	PO4	0.0478869	0.426299	k__Bacteria; p__Verrucomicrobia; c__Verrucomicrobiae; o__Verrucomicrobiales; f__Verrucomicrobiaceae; g__Verrucomicrobium;
330571	TotalBacteria	0.0481028	-0.425927	k__Bacteria; p__Proteobacteria; c__Gammaproteobacteria; o__Oceanospirillales; f__Halomonadaceae; g__Candidatus Portiera;
250185	Salinity	0.0482461	-0.425681	k__Archaea; p__Crenarchaeota; c__Thaumarchaeota; o__Cenarchaeales; f__Cenarchaeaceae; g__Nitrosopumilus;
330941	TotalBacteria	0.0482927	0.425601	k__Bacteria; p__Planctomycetes; c__Planctomycetia; o__Pirellulales; f__Pirellulaceae; g__PirellulaceaeFA;
66007	Z	0.0485734	-0.425121	k__Bacteria; p__Proteobacteria; c__Deltaproteobacteria; o__DeltaproteobacteriaCL; f__DeltaproteobacteriaCL; g__DeltaproteobacteriaCL;
184270	Z	0.0485734	-0.425121	k__Archaea; p__Crenarchaeota; c__Thaumarchaeota; o__Cenarchaeales; f__Cenarchaeaceae; g__Nitrosopumilus;
75124	TotalBacteria	0.0487806	-0.424768	k__Bacteria; p__Planctomycetes; c__Planctomycetia; o__Planctomycetales; f__Planctomycetaceae; g__Planctomyces;
364944	TN	0.0489273	-0.424519	k__Bacteria; p__Bacteroidetes; c__Flavobacteriia; o__Flavobacteriales; f__Cryomorphaceae; g__Crocinitomix;
213922	DOC	0.0490947	-0.434407	k__Bacteria; p__Bacteroidetes; c__Cytophagia; o__Cytophagales; f__Flammeovirgaceae; g__FlammeovirgaceaeFA;
242341	Chla	0.0492533	0.423967	k__Bacteria; p__Bacteroidetes; c__Flavobacteriia; o__Flavobacteriales; f__NS9; g__NS9FA;
245447	Chla	0.0492825	0.423918	k__Bacteria; p__Actinobacteria; c__Thermoleophilia; o__Solirubrobacterales; f__SolirubrobacteralesOR; g__SolirubrobacteralesOR;
138050	PO4	0.0492825	0.423918	k__Bacteria; p__Planctomycetes; c__Planctomycetia; o__Pirellulales; f__Pirellulaceae; g__PirellulaceaeFA;
263531	Chla	0.0492825	-0.423918	k__Bacteria; p__Proteobacteria; c__Gammaproteobacteria; o__Legionellales; f__LegionellalesOR; g__LegionellalesOR;
105684	POC	0.0493492	0.444896	k__Bacteria; p__Planctomycetes; c__Phycisphaerae; o__Phycisphaerales; f__PhycisphaeralesOR; g__PhycisphaeralesOR;
19266	TN	0.0493535	0.423798	k__Bacteria; p__Proteobacteria; c__Alphaproteobacteria; o__Rhodospirillales; f__Rhodospirillaceae; g__RhodospirillaceaeFA;
359997	TotalBacteria	0.0494246	0.423678	k__Bacteria; p__Actinobacteria; c__Acidimicrobiia; o__Acidimicrobiales; f__C111; g__C111FA;
197113	TotalBacteria	0.0494246	-0.423678	k__Bacteria; p__Proteobacteria; c__Betaproteobacteria; o__Burkholderiales; f__Oxalobacteraceae; g__Oxalobacter;
48072	TotalBacteria	0.0494246	-0.423678	k__Bacteria; p__Proteobacteria; c__Gammaproteobacteria;
181308	POC	0.049749	-0.444199	k__Bacteria; p__Proteobacteria; c__Gammaproteobacteria; o__Alteromonadales; f__Psychromonadaceae; g__PsychromonadaceaeFA;
380239	TotalProtists	0.0498593	-0.422949	k__Archaea; p__Euryarchaeota; c__Thermoplasmata; o__E2; f__Marine group II; g__Marine group IIFA;
Functions
ICE
Env	P-value	Spearman r	Function	Level 1	Level 2	Level 3
Chla	0.000309086	0.985611	Aconitate hydratase 2 (EC 4.2.1.3)	Carbohydrates	Central carbohydrate metabolism	Glyoxylate bypass
NO2.NO3	0.000309086	0.985611	Arginine N-succinyltransferase (EC 2.3.1.109)	Amino Acids and Derivatives	Arginine; urea cycle, polyamines	Arginine and Ornithine Degradation
Salinity	0.000309086	-0.985611	DNA gyrase subunit B (EC 5.99.1.3)	Clustering-based subsystems	-	DNA gyrase subunits
NO2.NO3	0.000309086	0.985611	Guanosine-5'-triphosphate,3'-diphosphate pyrophosphatase (EC 3.6.1.40)	Phosphorus Metabolism	-	Phosphate metabolism
DOC	0.000309086	0.985611	Isoquinoline 1-oxidoreductase alpha subunit (EC 1.3.99.16)	Clustering-based subsystems	Putative Isoquinoline 1-oxidoreductase subunit	CBSS-314267.3.peg.390
NO2.NO3	0.000309086	-0.985611	Pyruvate dehydrogenase E1 component (EC 1.2.4.1)	Amino Acids and Derivatives	Lysine, threonine, methionine, and cysteine	Methionine Degradation
POC	0.00277778	1	Carbamoyl-phosphate synthase large chain (EC 6.3.5.5)	Cell Division and Cell Cycle	-	Macromolecular synthesis operon
TN	0.00277778	1	Phosphoribosylformylglycinamidine synthase, glutamine amidotransferase subunit (EC 6.3.5.3)	Nucleosides and Nucleotides	Purines	De Novo Purine Biosynthesis
Si	0.00509754	-0.941124	2,4-dienoyl-CoA reductase [NADPH] (EC 1.3.1.34)	Fatty Acids, Lipids, and Isoprenoids	Fatty acids	Fatty acid degradation regulons
POC	0.00509754	-0.941124	2-amino-3-ketobutyrate coenzyme A ligase (EC 2.3.1.29)	Amino Acids and Derivatives	Alanine, serine, and glycine	Glycine and Serine Utilization
TN	0.00509754	-0.941124	4-hydroxy-3-methylbut-2-enyl diphosphate reductase (EC 1.17.1.2)	Fatty Acids, Lipids, and Isoprenoids	Isoprenoids	Isoprenoid Biosynthesis
TotalBacteria	0.00509754	-0.941124	5-Enolpyruvylshikimate-3-phosphate synthase (EC 2.5.1.19)	Amino Acids and Derivatives	Aromatic amino acids and derivatives	Chorismate Synthesis
Chla	0.00509754	-0.941124	ATP synthase gamma chain (EC 3.6.3.14)	Respiration	ATP synthases	F0F1-type ATP synthase
PO4	0.00509754	-0.941124	ATP synthase gamma chain (EC 3.6.3.14)	Respiration	ATP synthases	F0F1-type ATP synthase
TotalBacteria	0.00509754	-0.941124	ATP-dependent DNA helicase RecG (EC 3.6.1.-)	Clustering-based subsystems	Ribosomal Protein L28P relates to a set of uncharacterized proteins	A Gram-positive cluster that relates ribosomal protein L28P to a set of uncharacterized proteins
NO2.NO3	0.00509754	-0.941124	ATP-dependent hsl protease ATP-binding subunit HslU	Protein Metabolism	Protein degradation	Proteasome bacterial
Chla	0.00509754	0.941124	Cell division protein FtsH (EC 3.4.24.-)	Clustering-based subsystems	-	Bacterial Cell Division
POC	0.00509754	-0.941124	Chemotaxis protein CheV (EC 2.7.3.-)	Motility and Chemotaxis	-	Bacterial Chemotaxis
TN	0.00509754	-0.941124	Cold-shock DEAD-box protein A	RNA Metabolism	RNA processing and modification	ATP-dependent RNA helicases, bacterial
NO2.NO3	0.00509754	0.941124	Cytochrome b6-f complex subunit, apocytochrome f	Miscellaneous	Plant-Prokaryote DOE project	At1g54520
Z	0.00509754	-0.941124	Diaminobutyrate-pyruvate aminotransferase (EC 2.6.1.46)	Stress Response	Osmotic stress	Ectoine biosynthesis and regulation
POC	0.00509754	-0.941124	Ferredoxin-dependent glutamate synthase (EC 1.4.7.1)	Amino Acids and Derivatives	Glutamine, glutamate, aspartate, asparagine; ammonia assimilation	Glutamine, Glutamate, Aspartate and Asparagine Biosynthesis
Z	0.00509754	-0.941124	Flavodoxin 1	Cofactors, Vitamins, Prosthetic Groups, Pigments	Riboflavin, FMN, FAD	Flavodoxin
Z	0.00509754	-0.941124	Galactokinase (EC 2.7.1.6)	Carbohydrates	-	Sugar utilization in Thermotogales
TN	0.00509754	-0.941124	Isocitrate dehydrogenase [NADP] (EC 1.1.1.42)	Carbohydrates	Central carbohydrate metabolism	TCA Cycle
NO2.NO3	0.00509754	-0.941124	LSU ribosomal protein L11p (L12e)	Clustering-based subsystems	-	LSU ribosomal proteins cluster
Si	0.00509754	-0.941124	Methylmalonate-semialdehyde dehydrogenase [inositol] (EC 1.2.1.27)	Carbohydrates	Sugar alcohols	Inositol catabolism
TN	0.00509754	-0.941124	Molybdenum cofactor biosynthesis protein MoaC	Cofactors, Vitamins, Prosthetic Groups, Pigments	Folate and pterines	Molybdenum cofactor biosynthesis
Z	0.00509754	-0.941124	N-carbamoylputrescine amidase (3.5.1.53)	Amino Acids and Derivatives	Arginine; urea cycle, polyamines	Arginine and Ornithine Degradation
TN	0.00509754	-0.941124	NfuA Fe-S protein maturation	Miscellaneous	Plant-Prokaryote DOE project	Biotin biosynthesis Experimental
TotalBacteria	0.00509754	-0.941124	Oxaloacetate decarboxylase beta chain (EC 4.1.1.3)	Carbohydrates	Central carbohydrate metabolism	Pyruvate metabolism I: anaplerotic reactions, PEP
NO2.NO3	0.00509754	-0.941124	Phenylacetate-CoA oxygenase, PaaG subunit	Metabolism of Aromatic Compounds	-	Phenylacetyl-CoA catabolic pathway (core)
Chla	0.00509754	-0.941124	Polyphosphate kinase (EC 2.7.4.1)	Nucleosides and Nucleotides	Purines	Purine conversions
PO4	0.00509754	-0.941124	Polyphosphate kinase (EC 2.7.4.1)	Nucleosides and Nucleotides	Purines	Purine conversions
TotalBacteria	0.00509754	-0.941124	Pyruvate dehydrogenase E1 component alpha subunit (EC 1.2.4.1)	Carbohydrates	Central carbohydrate metabolism	Dehydrogenase complexes
TN	0.00509754	-0.941124	SSU ribosomal protein S2p (SAe)	Clustering-based subsystems	-	CBSS-176299.4.peg.1996B
Salinity	0.00509754	-0.941124	Succinyl-CoA:3-ketoacid-coenzyme A transferase subunit A (EC 2.8.3.5)	Amino Acids and Derivatives	Branched-chain amino acids	Branched chain amino acid degradation regulons
Z	0.00509754	-0.941124	Superoxide dismutase [Fe] (EC 1.15.1.1)	Stress Response	Oxidative stress	Oxidative stress
Z	0.00509754	-0.941124	Threonine dehydratase, catabolic (EC 4.3.1.19)	Amino Acids and Derivatives	Alanine, serine, and glycine	Glycine and Serine Utilization
Si	0.00509754	-0.941124	Topoisomerase IV subunit A (EC 5.99.1.-)	DNA Metabolism	DNA replication	DNA topoisomerases, Type II, ATP-dependent
NO2.NO3	0.00509754	-0.941124	Transcription antitermination protein NusG	Clustering-based subsystems	-	LSU ribosomal proteins cluster
TN	0.00509754	-0.941124	tRNA-i(6)A37 methylthiotransferase	Clustering-based subsystems	-	tRNA-methylthiotransferase containing cluster
Z	0.00766584	-0.927634	2-isopropylmalate synthase (EC 2.3.3.13)	Amino Acids and Derivatives	Branched-chain amino acids	Branched-Chain Amino Acid Biosynthesis
NO2.NO3	0.00766584	-0.927634	2-methylcitrate dehydratase FeS dependent (EC 4.2.1.79)	Carbohydrates	Organic acids	Methylcitrate cycle
POC	0.00766584	0.927634	2-oxoglutarate dehydrogenase E1 component (EC 1.2.4.2)	Carbohydrates	Central carbohydrate metabolism	Dehydrogenase complexes
TotalBacteria	0.00766584	0.927634	Acetolactate synthase large subunit (EC 2.2.1.6)	Amino Acids and Derivatives	Branched-chain amino acids	Branched-Chain Amino Acid Biosynthesis
Z	0.00766584	-0.927634	Acetyl-coenzyme A synthetase (EC 6.2.1.1)	Amino Acids and Derivatives	Branched-chain amino acids	Ketoisovalerate oxidoreductase
NO2.NO3	0.00766584	0.927634	Aconitate hydratase 2 (EC 4.2.1.3)	Carbohydrates	Central carbohydrate metabolism	Glyoxylate bypass
Chla	0.00766584	0.927634	Arginine N-succinyltransferase (EC 2.3.1.109)	Amino Acids and Derivatives	Arginine; urea cycle, polyamines	Arginine and Ornithine Degradation
Chla	0.00766584	-0.927634	Argininosuccinate synthase (EC 6.3.4.5)	Amino Acids and Derivatives	Arginine; urea cycle, polyamines	Arginine Biosynthesis extended
NO2.NO3	0.00766584	-0.927634	Argininosuccinate synthase (EC 6.3.4.5)	Amino Acids and Derivatives	Arginine; urea cycle, polyamines	Arginine Biosynthesis extended
DOC	0.00766584	0.927634	Coproporphyrinogen III oxidase, aerobic (EC 1.3.3.3)	Cofactors, Vitamins, Prosthetic Groups, Pigments	Tetrapyrroles	Heme and Siroheme Biosynthesis
POC	0.00766584	-0.927634	dTDP-glucose 4,6-dehydratase (EC 4.2.1.46)	Cell Wall and Capsule	Capsular and extracellular polysacchrides	dTDP-rhamnose synthesis
PO4	0.00766584	-0.927634	dTDP-glucose 4,6-dehydratase (EC 4.2.1.46)	Cell Wall and Capsule	Capsular and extracellular polysacchrides	dTDP-rhamnose synthesis
Si	0.00766584	0.927634	FKBP-type peptidyl-prolyl cis-trans isomerase fklB (EC 5.2.1.8)	Protein Metabolism	Protein folding	Peptidyl-prolyl cis-trans isomerase
NO2.NO3	0.00766584	-0.927634	Glutathione synthetase (EC 6.3.2.3)	Clustering-based subsystems	-	CBSS-320372.3.peg.6046
Chla	0.00766584	0.927634	Guanosine-5'-triphosphate,3'-diphosphate pyrophosphatase (EC 3.6.1.40)	Phosphorus Metabolism	-	Phosphate metabolism
Chla	0.00766584	-0.927634	Holliday junction DNA helicase RuvB	DNA Metabolism	DNA recombination	RuvABC plus a hypothetical
NO2.NO3	0.00766584	-0.927634	Holliday junction DNA helicase RuvB	DNA Metabolism	DNA recombination	RuvABC plus a hypothetical
Chla	0.00766584	-0.927634	Nucleoside diphosphate kinase (EC 2.7.4.6)	Nucleosides and Nucleotides	Purines	Purine conversions
Si	0.00766584	0.927634	Pyruvate carboxyl transferase (EC 6.4.1.1)	Carbohydrates	Central carbohydrate metabolism	Pyruvate metabolism I: anaplerotic reactions, PEP
DOC	0.00766584	-0.927634	Ribose-phosphate pyrophosphokinase (EC 2.7.6.1)	Carbohydrates	Central carbohydrate metabolism	Pentose phosphate pathway
Chla	0.00766584	-0.927634	S-adenosylmethionine synthetase (EC 2.5.1.6)	Amino Acids and Derivatives	Lysine, threonine, methionine, and cysteine	Methionine Biosynthesis
NO2.NO3	0.00766584	-0.927634	S-adenosylmethionine synthetase (EC 2.5.1.6)	Amino Acids and Derivatives	Lysine, threonine, methionine, and cysteine	Methionine Biosynthesis
DOC	0.00766584	0.927634	Single-stranded-DNA-specific exonuclease RecJ (EC 3.1.-.-)	DNA Metabolism	DNA repair	DNA Repair Base Excision
Chla	0.00766584	-0.927634	tRNA(Cytosine32)-2-thiocytidine synthetase	Clustering-based subsystems	Translation	CBSS-326442.4.peg.1852
NO2.NO3	0.00766584	-0.927634	tRNA(Cytosine32)-2-thiocytidine synthetase	Clustering-based subsystems	Translation	CBSS-326442.4.peg.1852
NO2.NO3	0.00766584	-0.927634	Tryptophan synthase beta chain (EC 4.2.1.20)	Amino Acids and Derivatives	Aromatic amino acids and derivatives	Chorismate: Intermediate for synthesis of Tryptophan, PAPA antibiotics, PABA, 3-hydroxyanthranilate and more.
POC	0.00766584	-0.927634	Urease accessory protein UreG	Amino Acids and Derivatives	Arginine; urea cycle, polyamines	Urea decomposition
TotalBacteria	0.0148886	-0.898645	2-keto-3-deoxy-D-arabino-heptulosonate-7-phosphate synthase I beta (EC 2.5.1.54)	Amino Acids and Derivatives	Aromatic amino acids and derivatives	Chorismate Synthesis
TotalBacteria	0.0148886	-0.898645	Aspartate-semialdehyde dehydrogenase (EC 1.2.1.11)	Amino Acids and Derivatives	Lysine, threonine, methionine, and cysteine	Lysine Biosynthesis DAP Pathway
NO2.NO3	0.0148886	0.898645	GTP pyrophosphokinase (EC 2.7.6.5), (p)ppGpp synthetase I	Clustering-based subsystems	Probably GTP or GMP signaling related	CBSS-176299.4.peg.1292
DOC	0.0148886	0.898645	Phosphoribosylformylglycinamidine synthase, synthetase subunit (EC 6.3.5.3)	Nucleosides and Nucleotides	Purines	De Novo Purine Biosynthesis
Chla	0.0166667	0.942857	Cytochrome b559 alpha chain (PsbE)	Photosynthesis	Electron transport and photophosphorylation	Photosystem II
Chla	0.0166667	-0.942857	Glycine dehydrogenase [decarboxylating] (glycine cleavage system P protein) (EC 1.4.4.2)	Amino Acids and Derivatives	Alanine, serine, and glycine	Glycine and Serine Utilization
Chla	0.0166667	0.942857	Oligopeptidase A (EC 3.4.24.70)	Protein Metabolism	Protein degradation	Protein degradation
NO2.NO3	0.0166667	0.942857	Oligopeptidase A (EC 3.4.24.70)	Protein Metabolism	Protein degradation	Protein degradation
NO2.NO3	0.0166667	0.942857	probable RuBisCo-expression protein CbbX	Carbohydrates	CO2 fixation	CO2 uptake, carboxysome
Z	0.0166667	0.942857	Ribulose bisphosphate carboxylase small chain (EC 4.1.1.39)	Carbohydrates	CO2 fixation	Calvin-Benson cycle
NO2.NO3	0.0166667	-0.942857	tRNA-guanine transglycosylase (EC 2.4.2.29)	RNA Metabolism	RNA processing and modification	Queuosine-Archaeosine Biosynthesis
POC	0.0205987	-0.880406	1-hydroxy-2-methyl-2-(E)-butenyl 4-diphosphate synthase (EC 1.17.7.1)	Clustering-based subsystems	Isoprenoid/cell wall biosynthesis: PREDICTED UNDECAPRENYL DIPHOSPHATE PHOSPHATASE	CBSS-83331.1.peg.3039
Chla	0.0205987	-0.880406	2,4-dienoyl-CoA reductase [NADPH] (EC 1.3.1.34)	Fatty Acids, Lipids, and Isoprenoids	Fatty acids	Fatty acid degradation regulons
PO4	0.0205987	-0.880406	2,4-dienoyl-CoA reductase [NADPH] (EC 1.3.1.34)	Fatty Acids, Lipids, and Isoprenoids	Fatty acids	Fatty acid degradation regulons
DOC	0.0205987	0.880406	2,4-dihydroxyhept-2-ene-1,7-dioic acid aldolase (EC 4.1.2.-)	Amino Acids and Derivatives	Aromatic amino acids and derivatives	Aromatic amino acid degradation
POC	0.0205987	-0.880406	2-methylcitrate synthase (EC 2.3.3.5)	Carbohydrates	Organic acids	Methylcitrate cycle
Si	0.0205987	-0.880406	3-isopropylmalate dehydratase large subunit (EC 4.2.1.33)	Amino Acids and Derivatives	Branched-chain amino acids	Branched-Chain Amino Acid Biosynthesis
Z	0.0205987	-0.880406	4-alpha-glucanotransferase (amylomaltase) (EC 2.4.1.25)	Carbohydrates	Di- and oligosaccharides	Maltose and Maltodextrin Utilization
Chla	0.0205987	-0.880406	4-hydroxy-3-methylbut-2-enyl diphosphate reductase (EC 1.17.1.2)	Fatty Acids, Lipids, and Isoprenoids	Isoprenoids	Isoprenoid Biosynthesis
PO4	0.0205987	-0.880406	4-hydroxy-3-methylbut-2-enyl diphosphate reductase (EC 1.17.1.2)	Fatty Acids, Lipids, and Isoprenoids	Isoprenoids	Isoprenoid Biosynthesis
Salinity	0.0205987	-0.880406	5-Enolpyruvylshikimate-3-phosphate synthase (EC 2.5.1.19)	Amino Acids and Derivatives	Aromatic amino acids and derivatives	Chorismate Synthesis
DOC	0.0205987	0.880406	Argininosuccinate lyase (EC 4.3.2.1)	Amino Acids and Derivatives	Arginine; urea cycle, polyamines	Arginine Biosynthesis extended
TotalBacteria	0.0205987	-0.880406	Aspartate carbamoyltransferase (EC 2.1.3.2)	Clustering-based subsystems	-	CBSS-320372.3.peg.6046
TN	0.0205987	-0.880406	ATP synthase gamma chain (EC 3.6.3.14)	Respiration	ATP synthases	F0F1-type ATP synthase
Si	0.0205987	-0.880406	ATP synthase gamma chain (EC 3.6.3.14)	Respiration	ATP synthases	F0F1-type ATP synthase
Salinity	0.0205987	-0.880406	ATP-dependent DNA helicase RecG (EC 3.6.1.-)	Clustering-based subsystems	Ribosomal Protein L28P relates to a set of uncharacterized proteins	A Gram-positive cluster that relates ribosomal protein L28P to a set of uncharacterized proteins
Z	0.0205987	-0.880406	ATP-dependent hsl protease ATP-binding subunit HslU	Protein Metabolism	Protein degradation	Proteasome bacterial
Salinity	0.0205987	-0.880406	ATP-dependent hsl protease ATP-binding subunit HslU	Protein Metabolism	Protein degradation	Proteasome bacterial
Si	0.0205987	-0.880406	ATP-dependent RNA helicase VCA0061	RNA Metabolism	RNA processing and modification	ATP-dependent RNA helicases, bacterial
DOC	0.0205987	0.880406	Butyryl-CoA dehydrogenase (EC 1.3.99.2)	Amino Acids and Derivatives	Branched-chain amino acids	Isoleucine degradation
POC	0.0205987	-0.880406	C4-type zinc finger protein, DksA/TraR family	Clustering-based subsystems	-	CBSS-235.1.peg.567
Z	0.0205987	-0.880406	Catalase (EC 1.11.1.6)	Carbohydrates	CO2 fixation	Photorespiration (oxidative C2 cycle)
DOC	0.0205987	0.880406	Chaperone protein HtpG	Protein Metabolism	Protein folding	Protein chaperones
Chla	0.0205987	-0.880406	Cold-shock DEAD-box protein A	RNA Metabolism	RNA processing and modification	ATP-dependent RNA helicases, bacterial
PO4	0.0205987	-0.880406	Cold-shock DEAD-box protein A	RNA Metabolism	RNA processing and modification	ATP-dependent RNA helicases, bacterial
DOC	0.0205987	0.880406	Cysteine synthase (EC 2.5.1.47)	Amino Acids and Derivatives	Lysine, threonine, methionine, and cysteine	Cysteine Biosynthesis
NO2.NO3	0.0205987	-0.880406	Diaminobutyrate-pyruvate aminotransferase (EC 2.6.1.46)	Stress Response	Osmotic stress	Ectoine biosynthesis and regulation
POC	0.0205987	-0.880406	DNA polymerase II (EC 2.7.7.7)	Clustering-based subsystems	-	EC49-61
TN	0.0205987	-0.880406	DNA polymerase III alpha subunit (EC 2.7.7.7)	Clustering-based subsystems	-	CBSS-350688.3.peg.1509
TN	0.0205987	-0.880406	Flagellar synthesis regulator FleN	Motility and Chemotaxis	Flagellar motility in Prokaryota	Flagellar motility
NO2.NO3	0.0205987	-0.880406	Flavodoxin 1	Cofactors, Vitamins, Prosthetic Groups, Pigments	Riboflavin, FMN, FAD	Flavodoxin
TotalBacteria	0.0205987	-0.880406	Formate--tetrahydrofolate ligase (EC 6.3.4.3)	Carbohydrates	One-carbon Metabolism	One-carbon metabolism by tetrahydropterines
NO2.NO3	0.0205987	-0.880406	Galactokinase (EC 2.7.1.6)	Carbohydrates	-	Sugar utilization in Thermotogales
Z	0.0205987	-0.880406	GDP-mannose 4,6-dehydratase (EC 4.2.1.47)	Cell Wall and Capsule	Capsular and extracellular polysacchrides	Capsular heptose biosynthesis
Si	0.0205987	-0.880406	General secretion pathway protein A	Membrane Transport	Protein secretion system, Type II	General Secretion Pathway
Z	0.0205987	-0.880406	Glycyl-tRNA synthetase (EC 6.1.1.14)	Protein Metabolism	Protein biosynthesis	tRNA aminoacylation, Gly
DOC	0.0205987	-0.880406	HflK protein	Miscellaneous	Plant-Prokaryote DOE project	Scaffold proteins for [4Fe-4S] cluster assembly (MRP family)
TotalBacteria	0.0205987	-0.880406	Iron-sulfur cluster assembly scaffold protein IscU	Amino Acids and Derivatives	Alanine, serine, and glycine	Alanine biosynthesis
Chla	0.0205987	-0.880406	Isocitrate dehydrogenase [NADP] (EC 1.1.1.42)	Carbohydrates	Central carbohydrate metabolism	TCA Cycle
PO4	0.0205987	-0.880406	Isocitrate dehydrogenase [NADP] (EC 1.1.1.42)	Carbohydrates	Central carbohydrate metabolism	TCA Cycle
Z	0.0205987	-0.880406	LSU ribosomal protein L11p (L12e)	Clustering-based subsystems	-	LSU ribosomal proteins cluster
Salinity	0.0205987	-0.880406	LSU ribosomal protein L11p (L12e)	Clustering-based subsystems	-	LSU ribosomal proteins cluster
Chla	0.0205987	-0.880406	Methylmalonate-semialdehyde dehydrogenase [inositol] (EC 1.2.1.27)	Carbohydrates	Sugar alcohols	Inositol catabolism
PO4	0.0205987	-0.880406	Methylmalonate-semialdehyde dehydrogenase [inositol] (EC 1.2.1.27)	Carbohydrates	Sugar alcohols	Inositol catabolism
Chla	0.0205987	-0.880406	Molybdenum cofactor biosynthesis protein MoaC	Cofactors, Vitamins, Prosthetic Groups, Pigments	Folate and pterines	Molybdenum cofactor biosynthesis
PO4	0.0205987	-0.880406	Molybdenum cofactor biosynthesis protein MoaC	Cofactors, Vitamins, Prosthetic Groups, Pigments	Folate and pterines	Molybdenum cofactor biosynthesis
Z	0.0205987	0.880406	Na(+)-translocating NADH-quinone reductase subunit A (EC 1.6.5.-)	Respiration	Electron donating reactions	Na(+)-translocating NADH-quinone oxidoreductase and rnf-like group of electron transport complexes
Salinity	0.0205987	0.880406	Na(+)-translocating NADH-quinone reductase subunit A (EC 1.6.5.-)	Respiration	Electron donating reactions	Na(+)-translocating NADH-quinone oxidoreductase and rnf-like group of electron transport complexes
NO2.NO3	0.0205987	0.880406	Na(+)-translocating NADH-quinone reductase subunit A (EC 1.6.5.-)	Respiration	Electron donating reactions	Na(+)-translocating NADH-quinone oxidoreductase and rnf-like group of electron transport complexes
TN	0.0205987	-0.880406	NAD(FAD)-utilizing dehydrogenase, sll0175 homolog	Miscellaneous	Plant-Prokaryote DOE project	COG2509
NO2.NO3	0.0205987	-0.880406	N-carbamoylputrescine amidase (3.5.1.53)	Amino Acids and Derivatives	Arginine; urea cycle, polyamines	Arginine and Ornithine Degradation
Chla	0.0205987	-0.880406	NfuA Fe-S protein maturation	Miscellaneous	Plant-Prokaryote DOE project	Biotin biosynthesis Experimental
PO4	0.0205987	-0.880406	NfuA Fe-S protein maturation	Miscellaneous	Plant-Prokaryote DOE project	Biotin biosynthesis Experimental
DOC	0.0205987	0.880406	Nicotinate phosphoribosyltransferase (EC 2.4.2.11)	Cofactors, Vitamins, Prosthetic Groups, Pigments	NAD and NADP	NAD and NADP cofactor biosynthesis global
DOC	0.0205987	-0.880406	Nucleoside-diphosphate sugar epimerase/dehydratase	Clustering-based subsystems	-	CBSS-296591.1.peg.2330
Salinity	0.0205987	-0.880406	Oxaloacetate decarboxylase beta chain (EC 4.1.1.3)	Carbohydrates	Central carbohydrate metabolism	Pyruvate metabolism I: anaplerotic reactions, PEP
Z	0.0205987	-0.880406	Peroxidase (EC 1.11.1.7)	Secondary Metabolism	Plant Hormones	Auxin degradation
Z	0.0205987	-0.880406	Phenylacetate-CoA oxygenase, PaaG subunit	Metabolism of Aromatic Compounds	-	Phenylacetyl-CoA catabolic pathway (core)
Salinity	0.0205987	-0.880406	Phenylacetate-CoA oxygenase, PaaG subunit	Metabolism of Aromatic Compounds	-	Phenylacetyl-CoA catabolic pathway (core)
Z	0.0205987	-0.880406	Phosphate ABC transporter, periplasmic phosphate-binding protein PstS (TC 3.A.1.7.1)	Clustering-based subsystems	Phosphate metabolism	PhoR-PhoB two-component regulatory system
TN	0.0205987	-0.880406	Polyphosphate kinase (EC 2.7.4.1)	Nucleosides and Nucleotides	Purines	Purine conversions
Si	0.0205987	-0.880406	Polyphosphate kinase (EC 2.7.4.1)	Nucleosides and Nucleotides	Purines	Purine conversions
Salinity	0.0205987	-0.880406	Pyruvate dehydrogenase E1 component alpha subunit (EC 1.2.4.1)	Carbohydrates	Central carbohydrate metabolism	Dehydrogenase complexes
TN	0.0205987	-0.880406	Rare lipoprotein A precursor	Cell Wall and Capsule	-	Peptidoglycan Biosynthesis
Si	0.0205987	-0.880406	Ribonucleotide reductase of class Ia (aerobic), beta subunit (EC 1.17.4.1)	Clustering-based subsystems	-	Ribonucleotide reductase cluster
TotalBacteria	0.0205987	-0.880406	Ribonucleotide reductase of class II (coenzyme B12-dependent) (EC 1.17.4.1)	Nucleosides and Nucleotides	-	Ribonucleotide reduction
Chla	0.0205987	-0.880406	SSU ribosomal protein S2p (SAe)	Clustering-based subsystems	-	CBSS-176299.4.peg.1996B
PO4	0.0205987	-0.880406	SSU ribosomal protein S2p (SAe)	Clustering-based subsystems	-	CBSS-176299.4.peg.1996B
POC	0.0205987	-0.880406	Succinate dehydrogenase iron-sulfur protein (EC 1.3.99.1)	Carbohydrates	Central carbohydrate metabolism	TCA Cycle
TotalBacteria	0.0205987	-0.880406	Succinyl-CoA:3-ketoacid-coenzyme A transferase subunit A (EC 2.8.3.5)	Amino Acids and Derivatives	Branched-chain amino acids	Branched chain amino acid degradation regulons
NO2.NO3	0.0205987	-0.880406	Succinyl-CoA:3-ketoacid-coenzyme A transferase subunit A (EC 2.8.3.5)	Amino Acids and Derivatives	Branched-chain amino acids	Branched chain amino acid degradation regulons
NO2.NO3	0.0205987	-0.880406	Superoxide dismutase [Fe] (EC 1.15.1.1)	Stress Response	Oxidative stress	Oxidative stress
NO2.NO3	0.0205987	-0.880406	Threonine dehydratase, catabolic (EC 4.3.1.19)	Amino Acids and Derivatives	Alanine, serine, and glycine	Glycine and Serine Utilization
Chla	0.0205987	-0.880406	Topoisomerase IV subunit A (EC 5.99.1.-)	DNA Metabolism	DNA replication	DNA topoisomerases, Type II, ATP-dependent
PO4	0.0205987	-0.880406	Topoisomerase IV subunit A (EC 5.99.1.-)	DNA Metabolism	DNA replication	DNA topoisomerases, Type II, ATP-dependent
Z	0.0205987	-0.880406	Transcription antitermination protein NusG	Clustering-based subsystems	-	LSU ribosomal proteins cluster
Salinity	0.0205987	-0.880406	Transcription antitermination protein NusG	Clustering-based subsystems	-	LSU ribosomal proteins cluster
DOC	0.0205987	0.880406	Translation elongation factor Ts	Clustering-based subsystems	-	CBSS-176299.4.peg.1996B
Chla	0.0205987	-0.880406	tRNA-i(6)A37 methylthiotransferase	Clustering-based subsystems	-	tRNA-methylthiotransferase containing cluster
PO4	0.0205987	-0.880406	tRNA-i(6)A37 methylthiotransferase	Clustering-based subsystems	-	tRNA-methylthiotransferase containing cluster
DOC	0.0205987	0.880406	Tryptophan 2,3-dioxygenase (EC 1.13.11.11)	Amino Acids and Derivatives	Aromatic amino acids and derivatives	Aromatic amino acid degradation
Z	0.0205987	-0.880406	Type cbb3 cytochrome oxidase biogenesis protein CcoG, involved in Cu oxidation	Respiration	-	Biogenesis of cbb3-type cytochrome c oxidases
Z	0.0205987	-0.880406	Type I restriction-modification system, DNA-methyltransferase subunit M (EC 2.1.1.72)	DNA Metabolism	-	Restriction-Modification System
TN	0.0205987	-0.880406	Urea ABC transporter, permease protein UrtC	Amino Acids and Derivatives	Arginine; urea cycle, polyamines	Urea decomposition
Z	0.0205987	-0.880406	Valyl-tRNA synthetase (EC 6.1.1.9)	Protein Metabolism	Protein biosynthesis	tRNA aminoacylation, Val
POC	0.0205987	-0.880406	Xanthine dehydrogenase, molybdenum binding subunit (EC 1.17.1.4)	Clustering-based subsystems	Clustering-based subsystems	Putative diaminopropionate ammonia-lyase cluster
Z	0.0205987	0.880406	Zinc-regulated outer membrane receptor	Membrane Transport	-	Transport of Zinc
Salinity	0.0205987	0.880406	Zinc-regulated outer membrane receptor	Membrane Transport	-	Transport of Zinc
NO2.NO3	0.0205987	0.880406	Zinc-regulated outer membrane receptor	Membrane Transport	-	Transport of Zinc
Si	0.0243769	0.869657	Adenylosuccinate synthetase (EC 6.3.4.4)	Clustering-based subsystems	Clustering-based subsystems	CBSS-262719.3.peg.410
POC	0.0243769	0.869657	Fumarate hydratase class II (EC 4.2.1.2)	Carbohydrates	Central carbohydrate metabolism	TCA Cycle
PO4	0.0243769	-0.869657	Isocitrate lyase (EC 4.1.3.1)	Carbohydrates	Central carbohydrate metabolism	Glyoxylate bypass
Salinity	0.0243769	-0.869657	LSU ribosomal protein L2p (L8e)	Protein Metabolism	Protein biosynthesis	Ribosome LSU bacterial
Chla	0.0243769	-0.869657	Pyruvate dehydrogenase E1 component (EC 1.2.4.1)	Amino Acids and Derivatives	Lysine, threonine, methionine, and cysteine	Methionine Degradation
Chla	0.0333333	0.885714	ATP synthase beta chain (EC 3.6.3.14)	Respiration	ATP synthases	F0F1-type ATP synthase
TotalBacteria	0.0333333	0.885714	ATP synthase beta chain (EC 3.6.3.14)	Respiration	ATP synthases	F0F1-type ATP synthase
NO2.NO3	0.0333333	0.885714	ATP synthase beta chain (EC 3.6.3.14)	Respiration	ATP synthases	F0F1-type ATP synthase
DOC	0.0333333	-0.885714	Glycyl-tRNA synthetase alpha chain (EC 6.1.1.14)	Protein Metabolism	Protein biosynthesis	tRNA aminoacylation, Gly
Si	0.0333333	-0.885714	LSU ribosomal protein L16p (L10e)	Protein Metabolism	Protein biosynthesis	Ribosome LSU bacterial
Salinity	0.0333333	-0.885714	Methylcrotonyl-CoA carboxylase carboxyl transferase subunit (EC 6.4.1.4)	Amino Acids and Derivatives	Branched-chain amino acids	Branched chain amino acid degradation regulons
PO4	0.0333333	0.885714	Phosphoribosylformylglycinamidine synthase, glutamine amidotransferase subunit (EC 6.3.5.3)	Nucleosides and Nucleotides	Purines	De Novo Purine Biosynthesis
POC	0.0333333	-0.885714	photosystem I subunit III precursor, plastocyanin (cyt c553) docking protein (PsaF)	Photosynthesis	Electron transport and photophosphorylation	Photosystem I
POC	0.0333333	-0.885714	Photosystem II CP43 protein (PsbC)	Photosynthesis	Electron transport and photophosphorylation	Photosystem II
PO4	0.0333333	-0.885714	Photosystem II CP43 protein (PsbC)	Photosynthesis	Electron transport and photophosphorylation	Photosystem II
Z	0.0333333	0.885714	probable RuBisCo-expression protein CbbX	Carbohydrates	CO2 fixation	CO2 uptake, carboxysome
Salinity	0.0333333	0.885714	probable RuBisCo-expression protein CbbX	Carbohydrates	CO2 fixation	CO2 uptake, carboxysome
NO2.NO3	0.0333333	0.885714	Ribulose bisphosphate carboxylase small chain (EC 4.1.1.39)	Carbohydrates	CO2 fixation	Calvin-Benson cycle
TotalBacteria	0.0341094	-0.845154	2,3-bisphosphoglycerate-independent phosphoglycerate mutase (EC 5.4.2.1)	Carbohydrates	Central carbohydrate metabolism	Entner-Doudoroff Pathway
TN	0.0341094	-0.845154	3-hydroxyacyl-CoA dehydrogenase PaaC (EC 1.1.1.-)	Metabolism of Aromatic Compounds	-	Phenylacetyl-CoA catabolic pathway (core)
NO2.NO3	0.0341094	-0.845154	3-hydroxyacyl-CoA dehydrogenase PaaC (EC 1.1.1.-)	Metabolism of Aromatic Compounds	-	Phenylacetyl-CoA catabolic pathway (core)
Salinity	0.0341094	-0.845154	3-isopropylmalate dehydratase small subunit (EC 4.2.1.33)	Amino Acids and Derivatives	Branched-chain amino acids	Branched-Chain Amino Acid Biosynthesis
Chla	0.0341094	-0.845154	3-isopropylmalate dehydratase small subunit (EC 4.2.1.33)	Amino Acids and Derivatives	Branched-chain amino acids	Branched-Chain Amino Acid Biosynthesis
PO4	0.0341094	-0.845154	3-isopropylmalate dehydratase small subunit (EC 4.2.1.33)	Amino Acids and Derivatives	Branched-chain amino acids	Branched-Chain Amino Acid Biosynthesis
Si	0.0341094	-0.845154	4-keto-6-deoxy-N-Acetyl-D-hexosaminyl-(Lipid carrier) aminotransferase	Protein Metabolism	Protein processing and modification	N-linked Glycosylation in Bacteria
Salinity	0.0341094	-0.845154	5-oxoprolinase (EC 3.5.2.9)	Stress Response	Oxidative stress	Glutathione: Biosynthesis and gamma-glutamyl cycle
Chla	0.0341094	-0.845154	5-oxoprolinase (EC 3.5.2.9)	Stress Response	Oxidative stress	Glutathione: Biosynthesis and gamma-glutamyl cycle
PO4	0.0341094	-0.845154	5-oxoprolinase (EC 3.5.2.9)	Stress Response	Oxidative stress	Glutathione: Biosynthesis and gamma-glutamyl cycle
Si	0.0341094	-0.845154	Acetoin dehydrogenase E1 component beta-subunit (EC 1.2.4.-)	Carbohydrates	Central carbohydrate metabolism	Dehydrogenase complexes
TotalBacteria	0.0341094	0.845154	Acetyl-coenzyme A carboxyl transferase alpha chain (EC 6.4.1.2)	Fatty Acids, Lipids, and Isoprenoids	Fatty acids	Fatty Acid Biosynthesis FASII
TotalBacteria	0.0341094	-0.845154	Adenylylsulfate kinase (EC 2.7.1.25)	Amino Acids and Derivatives	Lysine, threonine, methionine, and cysteine	Cysteine Biosynthesis
TotalBacteria	0.0341094	-0.845154	Aerobic cobaltochelatase CobS subunit (EC 6.6.1.2)	Cofactors, Vitamins, Prosthetic Groups, Pigments	Tetrapyrroles	Coenzyme B12 biosynthesis
Salinity	0.0341094	-0.845154	Agmatinase (EC 3.5.3.11)	Amino Acids and Derivatives	Arginine; urea cycle, polyamines	Arginine and Ornithine Degradation
Chla	0.0341094	-0.845154	Agmatinase (EC 3.5.3.11)	Amino Acids and Derivatives	Arginine; urea cycle, polyamines	Arginine and Ornithine Degradation
PO4	0.0341094	-0.845154	Agmatinase (EC 3.5.3.11)	Amino Acids and Derivatives	Arginine; urea cycle, polyamines	Arginine and Ornithine Degradation
TN	0.0341094	-0.845154	Aldehyde dehydrogenase B (EC 1.2.1.22)	Carbohydrates	Central carbohydrate metabolism	Methylglyoxal Metabolism
NO2.NO3	0.0341094	-0.845154	Aldehyde dehydrogenase B (EC 1.2.1.22)	Carbohydrates	Central carbohydrate metabolism	Methylglyoxal Metabolism
Z	0.0341094	-0.845154	Amidase clustered with urea ABC transporter and nitrile hydratase functions	Nitrogen Metabolism	-	Amidase clustered with urea and nitrile hydratase functions
TotalBacteria	0.0341094	0.845154	Aminomethyltransferase (glycine cleavage system T protein) (EC 2.1.2.10)	Amino Acids and Derivatives	Alanine, serine, and glycine	Glycine and Serine Utilization
TN	0.0341094	-0.845154	Anthranilate phosphoribosyltransferase (EC 2.4.2.18)	Amino Acids and Derivatives	Aromatic amino acids and derivatives	Chorismate: Intermediate for synthesis of Tryptophan, PAPA antibiotics, PABA, 3-hydroxyanthranilate and more.
NO2.NO3	0.0341094	-0.845154	Anthranilate phosphoribosyltransferase (EC 2.4.2.18)	Amino Acids and Derivatives	Aromatic amino acids and derivatives	Chorismate: Intermediate for synthesis of Tryptophan, PAPA antibiotics, PABA, 3-hydroxyanthranilate and more.
TotalBacteria	0.0341094	-0.845154	Anthranilate synthase, amidotransferase component (EC 4.1.3.27)	Amino Acids and Derivatives	Aromatic amino acids and derivatives	Chorismate: Intermediate for synthesis of Tryptophan, PAPA antibiotics, PABA, 3-hydroxyanthranilate and more.
Z	0.0341094	-0.845154	Anthranilate synthase, aminase component (EC 4.1.3.27)	Amino Acids and Derivatives	Aromatic amino acids and derivatives	Chorismate: Intermediate for synthesis of Tryptophan, PAPA antibiotics, PABA, 3-hydroxyanthranilate and more.
TN	0.0341094	-0.845154	ApaG protein	Clustering-based subsystems	-	EC49-61
NO2.NO3	0.0341094	-0.845154	ApaG protein	Clustering-based subsystems	-	EC49-61
TN	0.0341094	-0.845154	Arsenic resistance protein ArsH	Virulence, Disease and Defense	Resistance to antibiotics and toxic compounds	Arsenic resistance
NO2.NO3	0.0341094	-0.845154	Arsenic resistance protein ArsH	Virulence, Disease and Defense	Resistance to antibiotics and toxic compounds	Arsenic resistance
TN	0.0341094	-0.845154	Arsenical-resistance protein ACR3	Virulence, Disease and Defense	Resistance to antibiotics and toxic compounds	Arsenic resistance
NO2.NO3	0.0341094	-0.845154	Arsenical-resistance protein ACR3	Virulence, Disease and Defense	Resistance to antibiotics and toxic compounds	Arsenic resistance
Z	0.0341094	-0.845154	ATP phosphoribosyltransferase catalytic subunit (EC 2.4.2.17)	Amino Acids and Derivatives	Histidine Metabolism	Histidine Biosynthesis
TotalBacteria	0.0341094	0.845154	ATP synthase A chain (EC 3.6.3.14)	Respiration	ATP synthases	F0F1-type ATP synthase
Si	0.0341094	-0.845154	ATPase YjeE, predicted to have essential role in cell wall biosynthesis	Cell Wall and Capsule	-	YjeE
Salinity	0.0341094	-0.845154	ATP-dependent RNA helicase DbpA	RNA Metabolism	RNA processing and modification	ATP-dependent RNA helicases, bacterial
Chla	0.0341094	-0.845154	ATP-dependent RNA helicase DbpA	RNA Metabolism	RNA processing and modification	ATP-dependent RNA helicases, bacterial
PO4	0.0341094	-0.845154	ATP-dependent RNA helicase DbpA	RNA Metabolism	RNA processing and modification	ATP-dependent RNA helicases, bacterial
Z	0.0341094	-0.845154	ATP-dependent RNA helicase RhlB	RNA Metabolism	RNA processing and modification	ATP-dependent RNA helicases, bacterial
Si	0.0341094	-0.845154	ATP-dependent RNA helicase YqfR	RNA Metabolism	RNA processing and modification	ATP-dependent RNA helicases, bacterial
Z	0.0341094	-0.845154	Beta-galactosidase (EC 3.2.1.23), LacA family	Carbohydrates	-	Sugar utilization in Thermotogales
TN	0.0341094	-0.845154	Biotin synthesis protein bioH	Cofactors, Vitamins, Prosthetic Groups, Pigments	Biotin	Biotin biosynthesis
NO2.NO3	0.0341094	-0.845154	Biotin synthesis protein bioH	Cofactors, Vitamins, Prosthetic Groups, Pigments	Biotin	Biotin biosynthesis
TN	0.0341094	-0.845154	Branched-chain amino acid transport system permease protein LivM (TC 3.A.1.4.1)	Membrane Transport	ABC transporters	ABC transporter branched-chain amino acid (TC 3.A.1.4.1)
NO2.NO3	0.0341094	-0.845154	Branched-chain amino acid transport system permease protein LivM (TC 3.A.1.4.1)	Membrane Transport	ABC transporters	ABC transporter branched-chain amino acid (TC 3.A.1.4.1)
Salinity	0.0341094	-0.845154	Carbamoyl-phosphate synthase small chain (EC 6.3.5.5)	Cell Division and Cell Cycle	-	Macromolecular synthesis operon
Chla	0.0341094	-0.845154	Carbamoyl-phosphate synthase small chain (EC 6.3.5.5)	Cell Division and Cell Cycle	-	Macromolecular synthesis operon
PO4	0.0341094	-0.845154	Carbamoyl-phosphate synthase small chain (EC 6.3.5.5)	Cell Division and Cell Cycle	-	Macromolecular synthesis operon
Z	0.0341094	-0.845154	Cell division protein FtsA	Cell Division and Cell Cycle	-	Bacterial Cytoskeleton
POC	0.0341094	-0.845154	Chorismate mutase I (EC 5.4.99.5)	Amino Acids and Derivatives	Aromatic amino acids and derivatives	Chorismate Synthesis
Si	0.0341094	-0.845154	Clavaminate synthase-like protein At3g21360 (EC 1.-.-.-)	Miscellaneous	Plant-Prokaryote DOE project	At4g17370
Z	0.0341094	-0.845154	CobW GTPase involved in cobalt insertion for B12 biosynthesis	Cofactors, Vitamins, Prosthetic Groups, Pigments	Tetrapyrroles	Coenzyme B12 biosynthesis
Z	0.0341094	-0.845154	Cobyric acid synthase	Cofactors, Vitamins, Prosthetic Groups, Pigments	Tetrapyrroles	Cobalamin synthesis
TN	0.0341094	-0.845154	COG2363	Miscellaneous	Plant-Prokaryote DOE project	COG2363
NO2.NO3	0.0341094	-0.845154	COG2363	Miscellaneous	Plant-Prokaryote DOE project	COG2363
TN	0.0341094	-0.845154	Cold shock protein CspG	Stress Response	Cold shock	Cold shock, CspA family of proteins
NO2.NO3	0.0341094	-0.845154	Cold shock protein CspG	Stress Response	Cold shock	Cold shock, CspA family of proteins
Salinity	0.0341094	-0.845154	Conserved protein YcjX with nucleoside triphosphate hydrolase domain	Regulation and Cell signaling	Regulation of virulence	A conserved operon linked to TyrR and possibly involved in virulence
Chla	0.0341094	-0.845154	Conserved protein YcjX with nucleoside triphosphate hydrolase domain	Regulation and Cell signaling	Regulation of virulence	A conserved operon linked to TyrR and possibly involved in virulence
PO4	0.0341094	-0.845154	Conserved protein YcjX with nucleoside triphosphate hydrolase domain	Regulation and Cell signaling	Regulation of virulence	A conserved operon linked to TyrR and possibly involved in virulence
TN	0.0341094	-0.845154	CTP synthase (EC 6.3.4.2)	Clustering-based subsystems	-	CTP synthase (EC 6.3.4.2) cluster
NO2.NO3	0.0341094	-0.845154	CTP synthase (EC 6.3.4.2)	Clustering-based subsystems	-	CTP synthase (EC 6.3.4.2) cluster
TotalBacteria	0.0341094	0.845154	Cyclohexadienyl dehydrogenase (EC 1.3.1.12)(EC 1.3.1.43)	Amino Acids and Derivatives	Aromatic amino acids and derivatives	Chorismate Synthesis
Z	0.0341094	-0.845154	Cyclopropane-fatty-acyl-phospholipid synthase-like protein, clusters with FIG005069	Clustering-based subsystems	-	CBSS-291331.3.peg.3674
TN	0.0341094	-0.845154	Cytochrome c-type biogenesis protein CcmG/DsbE, thiol:disulfide oxidoreductase	Protein Metabolism	Protein folding	Periplasmic disulfide interchange
NO2.NO3	0.0341094	-0.845154	Cytochrome c-type biogenesis protein CcmG/DsbE, thiol:disulfide oxidoreductase	Protein Metabolism	Protein folding	Periplasmic disulfide interchange
TotalBacteria	0.0341094	-0.845154	Cytochrome d ubiquinol oxidase subunit I (EC 1.10.3.-)	Respiration	Electron accepting reactions	Terminal cytochrome d ubiquinol oxidases
Si	0.0341094	-0.845154	Deoxyribodipyrimidine photolyase (EC 4.1.99.3)	Clustering-based subsystems	-	EC699-706
Z	0.0341094	-0.845154	D-erythrose-4-phosphate dehydrogenase (EC 1.2.1.72)	Cofactors, Vitamins, Prosthetic Groups, Pigments	Pyridoxine	Pyridoxin (Vitamin B6) Biosynthesis
TN	0.0341094	-0.845154	Diaminopimelate decarboxylase (EC 4.1.1.20)	Amino Acids and Derivatives	Lysine, threonine, methionine, and cysteine	Lysine Biosynthesis DAP Pathway
NO2.NO3	0.0341094	-0.845154	Diaminopimelate decarboxylase (EC 4.1.1.20)	Amino Acids and Derivatives	Lysine, threonine, methionine, and cysteine	Lysine Biosynthesis DAP Pathway
Salinity	0.0341094	-0.845154	Diaminopimelate epimerase (EC 5.1.1.7)	Amino Acids and Derivatives	Lysine, threonine, methionine, and cysteine	Lysine Biosynthesis DAP Pathway
Chla	0.0341094	-0.845154	Diaminopimelate epimerase (EC 5.1.1.7)	Amino Acids and Derivatives	Lysine, threonine, methionine, and cysteine	Lysine Biosynthesis DAP Pathway
PO4	0.0341094	-0.845154	Diaminopimelate epimerase (EC 5.1.1.7)	Amino Acids and Derivatives	Lysine, threonine, methionine, and cysteine	Lysine Biosynthesis DAP Pathway
TotalBacteria	0.0341094	-0.845154	Dimeric dUTPase (EC 3.6.1.23)	Nucleosides and Nucleotides	Detoxification	Housecleaning nucleoside triphosphate pyrophosphatases
Salinity	0.0341094	-0.845154	Dipeptidyl carboxypeptidase Dcp (EC 3.4.15.5)	Protein Metabolism	Protein degradation	Protein degradation
Chla	0.0341094	-0.845154	Dipeptidyl carboxypeptidase Dcp (EC 3.4.15.5)	Protein Metabolism	Protein degradation	Protein degradation
PO4	0.0341094	-0.845154	Dipeptidyl carboxypeptidase Dcp (EC 3.4.15.5)	Protein Metabolism	Protein degradation	Protein degradation
TN	0.0341094	-0.845154	DNA mismatch repair protein MutS	DNA Metabolism	DNA repair	DNA repair, bacterial MutL-MutS system
NO2.NO3	0.0341094	-0.845154	DNA mismatch repair protein MutS	DNA Metabolism	DNA repair	DNA repair, bacterial MutL-MutS system
TotalBacteria	0.0341094	0.845154	DNA topoisomerase I (EC 5.99.1.2)	Clustering-based subsystems	-	Conserved gene cluster associated with Met-tRNA formyltransferase
Salinity	0.0341094	-0.845154	D-tyrosyl-tRNA(Tyr) deacylase	Clustering-based subsystems	D-tyrosyl-tRNA(Tyr) deacylase (EC 3.1.-.-) cluster	CBSS-342610.3.peg.283
Chla	0.0341094	-0.845154	D-tyrosyl-tRNA(Tyr) deacylase	Clustering-based subsystems	D-tyrosyl-tRNA(Tyr) deacylase (EC 3.1.-.-) cluster	CBSS-342610.3.peg.283
PO4	0.0341094	-0.845154	D-tyrosyl-tRNA(Tyr) deacylase	Clustering-based subsystems	D-tyrosyl-tRNA(Tyr) deacylase (EC 3.1.-.-) cluster	CBSS-342610.3.peg.283
TN	0.0341094	-0.845154	Electron transport complex protein RnfE	Respiration	Electron donating reactions	Na(+)-translocating NADH-quinone oxidoreductase and rnf-like group of electron transport complexes
NO2.NO3	0.0341094	-0.845154	Electron transport complex protein RnfE	Respiration	Electron donating reactions	Na(+)-translocating NADH-quinone oxidoreductase and rnf-like group of electron transport complexes
TotalBacteria	0.0341094	-0.845154	Enoyl-[acyl-carrier-protein] reductase [NADH] (EC 1.3.1.9)	Cell Wall and Capsule	Cell wall of Mycobacteria	mycolic acid synthesis
Si	0.0341094	-0.845154	ethylmalonyl-CoA mutase	Carbohydrates	One-carbon Metabolism	Serine-glyoxylate cycle
TN	0.0341094	-0.845154	Ferric siderophore transport system, biopolymer transport protein ExbB	Iron acquisition and metabolism	-	Campylobacter Iron Metabolism
NO2.NO3	0.0341094	-0.845154	Ferric siderophore transport system, biopolymer transport protein ExbB	Iron acquisition and metabolism	-	Campylobacter Iron Metabolism
Z	0.0341094	-0.845154	Ferroxidase (EC 1.16.3.1)	Stress Response	Oxidative stress	Oxidative stress
Salinity	0.0341094	-0.845154	FIG000325: clustered with transcription termination protein NusA	Clustering-based subsystems	-	CBSS-350688.3.peg.1509
Chla	0.0341094	-0.845154	FIG000325: clustered with transcription termination protein NusA	Clustering-based subsystems	-	CBSS-350688.3.peg.1509
PO4	0.0341094	-0.845154	FIG000325: clustered with transcription termination protein NusA	Clustering-based subsystems	-	CBSS-350688.3.peg.1509
Z	0.0341094	-0.845154	FIG000506: Predicted P-loop-containing kinase	Clustering-based subsystems	-	Cluster containing CofD-like protein and co-occuring with DNA repair
TotalBacteria	0.0341094	0.845154	FIG000859: hypothetical protein YebC	DNA Metabolism	DNA recombination	RuvABC plus a hypothetical
Si	0.0341094	-0.845154	Flagellar biosynthesis protein FlhA	Motility and Chemotaxis	Flagellar motility in Prokaryota	Flagellar motility
TotalBacteria	0.0341094	0.845154	Flagellar biosynthesis protein FlhF	Motility and Chemotaxis	Flagellar motility in Prokaryota	Flagellar motility
Si	0.0341094	-0.845154	Flagellar motor switch protein FliG	Motility and Chemotaxis	-	Bacterial Chemotaxis
TotalBacteria	0.0341094	-0.845154	Flagellar P-ring protein FlgI	Motility and Chemotaxis	Flagellar motility in Prokaryota	Flagellum
POC	0.0341094	-0.845154	Flagellin	Motility and Chemotaxis	Flagellar motility in Prokaryota	Flagellar motility
POC	0.0341094	-0.845154	Flagellin protein FlaA	Motility and Chemotaxis	Flagellar motility in Prokaryota	Flagellum
TN	0.0341094	-0.845154	Folate-dependent protein for Fe/S cluster synthesis/repair in oxidative stress	Cofactors, Vitamins, Prosthetic Groups, Pigments	Folate and pterines	YgfZ
NO2.NO3	0.0341094	-0.845154	Folate-dependent protein for Fe/S cluster synthesis/repair in oxidative stress	Cofactors, Vitamins, Prosthetic Groups, Pigments	Folate and pterines	YgfZ
POC	0.0341094	-0.845154	Fructose-6-phosphate phosphoketolase (EC 4.1.2.22)	Carbohydrates	Central carbohydrate metabolism	Pentose phosphate pathway
DOC	0.0341094	0.845154	Fructose-bisphosphate aldolase class II (EC 4.1.2.13)	Carbohydrates	Central carbohydrate metabolism	Glycolysis and Gluconeogenesis
TN	0.0341094	0.845154	Fructose-bisphosphate aldolase class II (EC 4.1.2.13)	Carbohydrates	Central carbohydrate metabolism	Glycolysis and Gluconeogenesis
TotalBacteria	0.0341094	-0.845154	Fumarate hydratase class I, aerobic (EC 4.2.1.2)	Carbohydrates	Central carbohydrate metabolism	TCA Cycle
Si	0.0341094	-0.845154	Functional role page for Anaerobic nitric oxide reductase transcription regulator NorR	Nitrogen Metabolism	-	Nitrosative stress
TotalBacteria	0.0341094	-0.845154	Glucosamine--fructose-6-phosphate aminotransferase [isomerizing] (EC 2.6.1.16)	Cell Wall and Capsule	-	UDP-N-acetylmuramate from Fructose-6-phosphate Biosynthesis
TN	0.0341094	-0.845154	Glucose-1-phosphate cytidylyltransferase (EC 2.7.7.33)	Cell Wall and Capsule	Capsular and extracellular polysacchrides	dTDP-rhamnose synthesis
NO2.NO3	0.0341094	-0.845154	Glucose-1-phosphate cytidylyltransferase (EC 2.7.7.33)	Cell Wall and Capsule	Capsular and extracellular polysacchrides	dTDP-rhamnose synthesis
TotalBacteria	0.0341094	0.845154	Glutamate-1-semialdehyde aminotransferase (EC 5.4.3.8)	Clustering-based subsystems	Cytochrome biogenesis	CBSS-196164.1.peg.461
Z	0.0341094	-0.845154	Glutamine amidotransferase chain of NAD synthetase	Cofactors, Vitamins, Prosthetic Groups, Pigments	NAD and NADP	NAD and NADP cofactor biosynthesis global
Salinity	0.0341094	-0.845154	Glutamyl-tRNA synthetase (EC 6.1.1.17)	Cofactors, Vitamins, Prosthetic Groups, Pigments	Tetrapyrroles	Heme and Siroheme Biosynthesis
Chla	0.0341094	-0.845154	Glutamyl-tRNA synthetase (EC 6.1.1.17)	Cofactors, Vitamins, Prosthetic Groups, Pigments	Tetrapyrroles	Heme and Siroheme Biosynthesis
PO4	0.0341094	-0.845154	Glutamyl-tRNA synthetase (EC 6.1.1.17)	Cofactors, Vitamins, Prosthetic Groups, Pigments	Tetrapyrroles	Heme and Siroheme Biosynthesis
TN	0.0341094	-0.845154	Glycolate dehydrogenase (EC 1.1.99.14), subunit GlcD	Carbohydrates	Central carbohydrate metabolism	Glycolate, glyoxylate interconversions
NO2.NO3	0.0341094	-0.845154	Glycolate dehydrogenase (EC 1.1.99.14), subunit GlcD	Carbohydrates	Central carbohydrate metabolism	Glycolate, glyoxylate interconversions
TotalBacteria	0.0341094	0.845154	GTP pyrophosphokinase	Clustering-based subsystems	Nucleotidyl-phosphate metabolic cluster	CBSS-222523.1.peg.1311
TotalBacteria	0.0341094	0.845154	GTP pyrophosphokinase (EC 2.7.6.5)	Clustering-based subsystems	Nucleotidyl-phosphate metabolic cluster	CBSS-222523.1.peg.1311
Salinity	0.0341094	-0.845154	GTP-binding protein EngA	Clustering-based subsystems	-	CBSS-290633.1.peg.1906
Chla	0.0341094	-0.845154	GTP-binding protein EngA	Clustering-based subsystems	-	CBSS-290633.1.peg.1906
PO4	0.0341094	-0.845154	GTP-binding protein EngA	Clustering-based subsystems	-	CBSS-290633.1.peg.1906
Si	0.0341094	-0.845154	GTP-binding protein Era	Clustering-based subsystems	-	Bacterial Cell Division
TotalBacteria	0.0341094	-0.845154	Guanine deaminase (EC 3.5.4.3)	Nucleosides and Nucleotides	Purines	Purine conversions
TotalBacteria	0.0341094	0.845154	Guanosine-3',5'-bis(diphosphate) 3'-pyrophosphohydrolase (EC 3.1.7.2)	Clustering-based subsystems	Probably GTP or GMP signaling related	CBSS-176299.4.peg.1292
Chla	0.0341094	0.845154	Heme O synthase, protoheme IX farnesyltransferase (EC 2.5.1.-) COX10-CtaB	Clustering-based subsystems	-	CBSS-316057.3.peg.563
NO2.NO3	0.0341094	0.845154	Heme O synthase, protoheme IX farnesyltransferase (EC 2.5.1.-) COX10-CtaB	Clustering-based subsystems	-	CBSS-316057.3.peg.563
Si	0.0341094	-0.845154	Histidinol-phosphatase (EC 3.1.3.15)	Amino Acids and Derivatives	Histidine Metabolism	Histidine Biosynthesis
TotalBacteria	0.0341094	0.845154	Histidinol-phosphate aminotransferase (EC 2.6.1.9)	Amino Acids and Derivatives	Histidine Metabolism	Histidine Biosynthesis
Z	0.0341094	-0.845154	HTH-type transcriptional regulator BetI	Stress Response	Osmotic stress	Choline and Betaine Uptake and Betaine Biosynthesis
TN	0.0341094	-0.845154	Imidazole glycerol phosphate synthase cyclase subunit (EC 4.1.3.-)	Amino Acids and Derivatives	Histidine Metabolism	Histidine Biosynthesis
NO2.NO3	0.0341094	-0.845154	Imidazole glycerol phosphate synthase cyclase subunit (EC 4.1.3.-)	Amino Acids and Derivatives	Histidine Metabolism	Histidine Biosynthesis
Si	0.0341094	-0.845154	Imidazoleglycerol-phosphate dehydratase (EC 4.2.1.19)	Amino Acids and Derivatives	Histidine Metabolism	Histidine Biosynthesis
TotalBacteria	0.0341094	0.845154	IncF plasmid conjugative transfer surface exclusion protein TraT	Membrane Transport	Protein and nucleoprotein secretion system, Type IV	Conjugative transfer
Z	0.0341094	-0.845154	Iron-binding ferritin-like antioxidant protein	Cofactors, Vitamins, Prosthetic Groups, Pigments	Folate and pterines	YgfZ-Iron
TotalBacteria	0.0341094	0.845154	Isoaspartyl dipeptidase (EC 3.4.19.5)	Amino Acids and Derivatives	Arginine; urea cycle, polyamines	Cyanophycin Metabolism
TN	0.0341094	-0.845154	Lipid A biosynthesis lauroyl acyltransferase (EC 2.3.1.-)	Cell Wall and Capsule	Gram-Negative cell wall components	KDO2-Lipid A biosynthesis
NO2.NO3	0.0341094	-0.845154	Lipid A biosynthesis lauroyl acyltransferase (EC 2.3.1.-)	Cell Wall and Capsule	Gram-Negative cell wall components	KDO2-Lipid A biosynthesis
Si	0.0341094	-0.845154	Lipoate synthase	Cofactors, Vitamins, Prosthetic Groups, Pigments	Folate and pterines	YgfZ
Si	0.0341094	-0.845154	LSU ribosomal protein L28p	Clustering-based subsystems	Ribosomal Protein L28P relates to a set of uncharacterized proteins	A Gram-positive cluster that relates ribosomal protein L28P to a set of uncharacterized proteins
Salinity	0.0341094	-0.845154	Magnesium and cobalt efflux protein CorC	Clustering-based subsystems	-	CBSS-56780.10.peg.1536
Chla	0.0341094	-0.845154	Magnesium and cobalt efflux protein CorC	Clustering-based subsystems	-	CBSS-56780.10.peg.1536
PO4	0.0341094	-0.845154	Magnesium and cobalt efflux protein CorC	Clustering-based subsystems	-	CBSS-56780.10.peg.1536
TN	0.0341094	-0.845154	Malate dehydrogenase (EC 1.1.1.37)	Carbohydrates	Central carbohydrate metabolism	Glyoxylate bypass
NO2.NO3	0.0341094	-0.845154	Malate dehydrogenase (EC 1.1.1.37)	Carbohydrates	Central carbohydrate metabolism	Glyoxylate bypass
Z	0.0341094	-0.845154	Metal-dependent hydrolase involved in phosphonate metabolism	Phosphorus Metabolism	-	Alkylphosphonate utilization
Salinity	0.0341094	-0.845154	Methylmalonate-semialdehyde dehydrogenase (EC 1.2.1.27)	Amino Acids and Derivatives	Branched-chain amino acids	Branched chain amino acid degradation regulons
Chla	0.0341094	-0.845154	Methylmalonate-semialdehyde dehydrogenase (EC 1.2.1.27)	Amino Acids and Derivatives	Branched-chain amino acids	Branched chain amino acid degradation regulons
PO4	0.0341094	-0.845154	Methylmalonate-semialdehyde dehydrogenase (EC 1.2.1.27)	Amino Acids and Derivatives	Branched-chain amino acids	Branched chain amino acid degradation regulons
Si	0.0341094	-0.845154	Methylmalonyl-CoA mutase (EC 5.4.99.2)	Carbohydrates	One-carbon Metabolism	Serine-glyoxylate cycle
Z	0.0341094	-0.845154	Multicopper oxidase	Virulence, Disease and Defense	Resistance to antibiotics and toxic compounds	Copper homeostasis
POC	0.0341094	-0.845154	NAD(P) transhydrogenase alpha subunit (EC 1.6.1.2)	Phosphorus Metabolism	-	Phosphate metabolism
Z	0.0341094	-0.845154	NAD-dependent formate dehydrogenase alpha subunit	Respiration	-	Formate hydrogenase
Salinity	0.0341094	-0.845154	NADH-dependent butanol dehydrogenase A (EC 1.1.1.-)	Carbohydrates	Fermentation	Acetone Butanol Ethanol Synthesis
Chla	0.0341094	-0.845154	NADH-dependent butanol dehydrogenase A (EC 1.1.1.-)	Carbohydrates	Fermentation	Acetone Butanol Ethanol Synthesis
PO4	0.0341094	-0.845154	NADH-dependent butanol dehydrogenase A (EC 1.1.1.-)	Carbohydrates	Fermentation	Acetone Butanol Ethanol Synthesis
Si	0.0341094	-0.845154	NADH-ubiquinone oxidoreductase chain D (EC 1.6.5.3)	Respiration	Electron donating reactions	Respiratory Complex I
TotalBacteria	0.0341094	0.845154	NADP-dependent malic enzyme (EC 1.1.1.40)	Carbohydrates	Central carbohydrate metabolism	Pyruvate metabolism I: anaplerotic reactions, PEP
TotalBacteria	0.0341094	0.845154	NAD-specific glutamate dehydrogenase (EC 1.4.1.2), large	Amino Acids and Derivatives	Proline and 4-hydroxyproline	Proline, 4-hydroxyproline uptake and utilization
TotalBacteria	0.0341094	0.845154	NAD-specific glutamate dehydrogenase (EC 1.4.1.2), large form	Amino Acids and Derivatives	Glutamine, glutamate, aspartate, asparagine; ammonia assimilation	Glutamate dehydrogenases
TotalBacteria	0.0341094	-0.845154	Nitrogenase (molybdenum-iron)-specific transcriptional regulator NifA	Nitrogen Metabolism	-	Nitrogen fixation
Z	0.0341094	-0.845154	Non-specific DNA-binding protein Dps	Stress Response	Oxidative stress	Oxidative stress
Salinity	0.0341094	-0.845154	Peptide chain release factor 2	Clustering-based subsystems	Protein export?	CBSS-393121.3.peg.2760
Chla	0.0341094	-0.845154	Peptide chain release factor 2	Clustering-based subsystems	Protein export?	CBSS-393121.3.peg.2760
PO4	0.0341094	-0.845154	Peptide chain release factor 2	Clustering-based subsystems	Protein export?	CBSS-393121.3.peg.2760
TotalBacteria	0.0341094	-0.845154	Phenylacetic acid degradation protein PaaY	Metabolism of Aromatic Compounds	-	Phenylacetyl-CoA catabolic pathway (core)
TN	0.0341094	-0.845154	Phosphate transport system permease protein PstA (TC 3.A.1.7.1)	Phosphorus Metabolism	-	High affinity phosphate transporter and control of PHO regulon
NO2.NO3	0.0341094	-0.845154	Phosphate transport system permease protein PstA (TC 3.A.1.7.1)	Phosphorus Metabolism	-	High affinity phosphate transporter and control of PHO regulon
TotalBacteria	0.0341094	0.845154	Phosphoenolpyruvate carboxykinase [GTP] (EC 4.1.1.32)	Carbohydrates	Central carbohydrate metabolism	Pyruvate metabolism I: anaplerotic reactions, PEP
TotalBacteria	0.0341094	-0.845154	Phosphomannomutase (EC 5.4.2.8)	Carbohydrates	Monosaccharides	Mannose Metabolism
Z	0.0341094	-0.845154	Phosphonates transport ATP-binding protein PhnK	Phosphorus Metabolism	-	Alkylphosphonate utilization
TotalBacteria	0.0341094	-0.845154	Phosphoribosylaminoimidazole-succinocarboxamide synthase (EC 6.3.2.6)	Clustering-based subsystems	-	CBSS-251221.1.peg.1863
TN	0.0341094	-0.845154	Phytoene dehydrogenase (EC 1.14.99.-)	Fatty Acids, Lipids, and Isoprenoids	Isoprenoids	Carotenoids
NO2.NO3	0.0341094	-0.845154	Phytoene dehydrogenase (EC 1.14.99.-)	Fatty Acids, Lipids, and Isoprenoids	Isoprenoids	Carotenoids
TN	0.0341094	-0.845154	POSSIBLE LINOLEOYL-CoA DESATURASE (DELTA(6)-DESATURASE)	Cell Wall and Capsule	Cell wall of Mycobacteria	mycolic acid synthesis
NO2.NO3	0.0341094	-0.845154	POSSIBLE LINOLEOYL-CoA DESATURASE (DELTA(6)-DESATURASE)	Cell Wall and Capsule	Cell wall of Mycobacteria	mycolic acid synthesis
Z	0.0341094	-0.845154	Pre-mRNA splicing factor PRP8	RNA Metabolism	RNA processing and modification	Spliceosome
TotalBacteria	0.0341094	-0.845154	Proline dehydrogenase (EC 1.5.99.8) (Proline oxidase)	Amino Acids and Derivatives	Proline and 4-hydroxyproline	Proline, 4-hydroxyproline uptake and utilization
Si	0.0341094	-0.845154	Proline/sodium symporter PutP (TC 2.A.21.2.1)	Amino Acids and Derivatives	Proline and 4-hydroxyproline	Proline, 4-hydroxyproline uptake and utilization
Si	0.0341094	-0.845154	Prolipoprotein diacylglyceryl transferase (EC 2.4.99.-)	Carbohydrates	Central carbohydrate metabolism	HPr kinase and hprK operon in Gram-positive organisms
TotalBacteria	0.0341094	-0.845154	proteasome regulatory subunit Rpn1	Protein Metabolism	Protein degradation	Proteasome eukaryotic
Salinity	0.0341094	-0.845154	Protein of unknown function Smg	Clustering-based subsystems	-	Conserved gene cluster associated with Met-tRNA formyltransferase
Chla	0.0341094	-0.845154	Protein of unknown function Smg	Clustering-based subsystems	-	Conserved gene cluster associated with Met-tRNA formyltransferase
PO4	0.0341094	-0.845154	Protein of unknown function Smg	Clustering-based subsystems	-	Conserved gene cluster associated with Met-tRNA formyltransferase
TotalBacteria	0.0341094	-0.845154	Protein-L-isoaspartate O-methyltransferase (EC 2.1.1.77)	Clustering-based subsystems	-	CBSS-211586.1.peg.3133
Salinity	0.0341094	-0.845154	Protoporphyrin IX Mg-chelatase subunit H (EC 6.6.1.1)	Cofactors, Vitamins, Prosthetic Groups, Pigments	Tetrapyrroles	Chlorophyll Biosynthesis
Chla	0.0341094	-0.845154	Protoporphyrin IX Mg-chelatase subunit H (EC 6.6.1.1)	Cofactors, Vitamins, Prosthetic Groups, Pigments	Tetrapyrroles	Chlorophyll Biosynthesis
PO4	0.0341094	-0.845154	Protoporphyrin IX Mg-chelatase subunit H (EC 6.6.1.1)	Cofactors, Vitamins, Prosthetic Groups, Pigments	Tetrapyrroles	Chlorophyll Biosynthesis
TotalBacteria	0.0341094	-0.845154	PrpF protein involved in 2-methylcitrate cycle	Carbohydrates	Organic acids	Methylcitrate cycle
TotalBacteria	0.0341094	0.845154	Putative heat shock protein YegD	Miscellaneous	-	ZZ gjo need homes
Salinity	0.0341094	-0.845154	Putative NADP-dependent oxidoreductase PA1648	Respiration	-	Quinone oxidoreductase family
Chla	0.0341094	-0.845154	Putative NADP-dependent oxidoreductase PA1648	Respiration	-	Quinone oxidoreductase family
PO4	0.0341094	-0.845154	Putative NADP-dependent oxidoreductase PA1648	Respiration	-	Quinone oxidoreductase family
Z	0.0341094	-0.845154	Putative sensory histidine kinase YfhA	Regulation and Cell signaling	-	Orphan regulatory proteins
TN	0.0341094	-0.845154	Putative TEGT family carrier/transport protein	Clustering-based subsystems	Translation	CBSS-326442.4.peg.1852
NO2.NO3	0.0341094	-0.845154	Putative TEGT family carrier/transport protein	Clustering-based subsystems	Translation	CBSS-326442.4.peg.1852
TotalBacteria	0.0341094	-0.845154	Pyridine nucleotide-disulphide oxidoreductase associated with reductive pyrimidine catabolism	Nucleosides and Nucleotides	Pyrimidines	Pyrimidine utilization
TN	0.0341094	-0.845154	Pyridoxine 4-oxidase (EC 1.1.3.12)	Cofactors, Vitamins, Prosthetic Groups, Pigments	Pyridoxine	Pyridoxin(Vitamin B6) Degradation Pathway
NO2.NO3	0.0341094	-0.845154	Pyridoxine 4-oxidase (EC 1.1.3.12)	Cofactors, Vitamins, Prosthetic Groups, Pigments	Pyridoxine	Pyridoxin(Vitamin B6) Degradation Pathway
TotalBacteria	0.0341094	-0.845154	Ribonuclease E inhibitor RraA	RNA Metabolism	RNA processing and modification	RNA processing and degradation, bacterial
Salinity	0.0341094	-0.845154	Ribonuclease HII (EC 3.1.26.4)	Clustering-based subsystems	-	Conserved gene cluster associated with Met-tRNA formyltransferase
Chla	0.0341094	-0.845154	Ribonuclease HII (EC 3.1.26.4)	Clustering-based subsystems	-	Conserved gene cluster associated with Met-tRNA formyltransferase
PO4	0.0341094	-0.845154	Ribonuclease HII (EC 3.1.26.4)	Clustering-based subsystems	-	Conserved gene cluster associated with Met-tRNA formyltransferase
TotalBacteria	0.0341094	0.845154	Ribonuclease III (EC 3.1.26.3)	Cell Division and Cell Cycle	-	Two cell division clusters relating to chromosome partitioning
TotalBacteria	0.0341094	-0.845154	Ribonuclease T (EC 3.1.13.-)	RNA Metabolism	RNA processing and modification	tRNA processing
Si	0.0341094	-0.845154	Ribosomal large subunit pseudouridine synthase F (EC 4.2.1.70)	RNA Metabolism	RNA processing and modification	RNA pseudouridine syntheses
Z	0.0341094	-0.845154	Ribosomal RNA small subunit methyltransferase B (EC 2.1.1.-)	Clustering-based subsystems	-	Conserved gene cluster associated with Met-tRNA formyltransferase
Salinity	0.0341094	-0.845154	Ribosomal RNA small subunit methyltransferase D (EC 2.1.1.-)	Clustering-based subsystems	-	CBSS-269801.1.peg.1715
Chla	0.0341094	-0.845154	Ribosomal RNA small subunit methyltransferase D (EC 2.1.1.-)	Clustering-based subsystems	-	CBSS-269801.1.peg.1715
PO4	0.0341094	-0.845154	Ribosomal RNA small subunit methyltransferase D (EC 2.1.1.-)	Clustering-based subsystems	-	CBSS-269801.1.peg.1715
Chla	0.0341094	0.845154	RNA polymerase sigma factor RpoD	Cell Division and Cell Cycle	-	Macromolecular synthesis operon
NO2.NO3	0.0341094	0.845154	RNA polymerase sigma factor RpoD	Cell Division and Cell Cycle	-	Macromolecular synthesis operon
TN	0.0341094	-0.845154	RNA polymerase sigma factor RpoS	Clustering-based subsystems	-	CBSS-211586.1.peg.3133
NO2.NO3	0.0341094	-0.845154	RNA polymerase sigma factor RpoS	Clustering-based subsystems	-	CBSS-211586.1.peg.3133
DOC	0.0341094	0.845154	RNA polymerase sigma-54 factor RpoN	Clustering-based subsystems	-	Lipopolysaccharide assembly cluster
TN	0.0341094	0.845154	RNA polymerase sigma-54 factor RpoN	Clustering-based subsystems	-	Lipopolysaccharide assembly cluster
TN	0.0341094	-0.845154	RND efflux system, outer membrane lipoprotein CmeC	Virulence, Disease and Defense	Resistance to antibiotics and toxic compounds	Multidrug efflux pump in Campylobacter jejuni (CmeABC operon)
NO2.NO3	0.0341094	-0.845154	RND efflux system, outer membrane lipoprotein CmeC	Virulence, Disease and Defense	Resistance to antibiotics and toxic compounds	Multidrug efflux pump in Campylobacter jejuni (CmeABC operon)
TN	0.0341094	-0.845154	Sigma-54 dependent transcriptional regulator SypG	Regulation and Cell signaling	Quorum sensing and biofilm formation	Symbiotic colonization and sigma-dependent biofilm formation gene cluster
NO2.NO3	0.0341094	-0.845154	Sigma-54 dependent transcriptional regulator SypG	Regulation and Cell signaling	Quorum sensing and biofilm formation	Symbiotic colonization and sigma-dependent biofilm formation gene cluster
TotalBacteria	0.0341094	0.845154	Soluble pyridine nucleotide transhydrogenase (EC 1.6.1.1)	Phosphorus Metabolism	-	Phosphate metabolism
TN	0.0341094	-0.845154	SSU ribosomal protein S7p (S5e)	Protein Metabolism	Protein biosynthesis	Ribosome SSU bacterial
NO2.NO3	0.0341094	-0.845154	SSU ribosomal protein S7p (S5e)	Protein Metabolism	Protein biosynthesis	Ribosome SSU bacterial
TN	0.0341094	-0.845154	Transcriptional regulator, MecI family	Virulence, Disease and Defense	Resistance to antibiotics and toxic compounds	BlaR1 Family Regulatory Sensor-transducer Disambiguation
NO2.NO3	0.0341094	-0.845154	Transcriptional regulator, MecI family	Virulence, Disease and Defense	Resistance to antibiotics and toxic compounds	BlaR1 Family Regulatory Sensor-transducer Disambiguation
TotalBacteria	0.0341094	-0.845154	Translation elongation factor P	Protein Metabolism	Protein biosynthesis	Translation elongation factors bacterial
Z	0.0341094	-0.845154	TRAP-type C4-dicarboxylate transport system, possibly of alkanesulfonates, large permease component	Miscellaneous	Plant-Prokaryote DOE project	At4g17370
Si	0.0341094	-0.845154	TRAP-type transport system, periplasmic component, predicted N-acetylneuraminate-binding protein	Cell Wall and Capsule	Capsular and extracellular polysacchrides	Sialic Acid Metabolism
POC	0.0341094	-0.845154	Trk system potassium uptake protein TrkA	Clustering-based subsystems	-	Bacterial RNA-metabolizing Zn-dependent hydrolases
TotalBacteria	0.0341094	-0.845154	tRNA-specific adenosine-34 deaminase (EC 3.5.4.-)	RNA Metabolism	RNA processing and modification	tRNA modification Bacteria
POC	0.0341094	-0.845154	Type I restriction-modification system, restriction subunit R (EC 3.1.21.3)	DNA Metabolism	-	Restriction-Modification System
Si	0.0341094	-0.845154	Tyrosyl-tRNA synthetase (EC 6.1.1.1)	Protein Metabolism	Protein biosynthesis	tRNA aminoacylation, Tyr
Salinity	0.0341094	-0.845154	Ubiquinone/menaquinone biosynthesis methyltransferase UbiE (EC 2.1.1.-)	Cofactors, Vitamins, Prosthetic Groups, Pigments	Quinone cofactors	Menaquinone and Phylloquinone Biosynthesis
Chla	0.0341094	-0.845154	Ubiquinone/menaquinone biosynthesis methyltransferase UbiE (EC 2.1.1.-)	Cofactors, Vitamins, Prosthetic Groups, Pigments	Quinone cofactors	Menaquinone and Phylloquinone Biosynthesis
PO4	0.0341094	-0.845154	Ubiquinone/menaquinone biosynthesis methyltransferase UbiE (EC 2.1.1.-)	Cofactors, Vitamins, Prosthetic Groups, Pigments	Quinone cofactors	Menaquinone and Phylloquinone Biosynthesis
POC	0.0341094	-0.845154	UDP-3-O-[3-hydroxymyristoyl] glucosamine N-acyltransferase (EC 2.3.1.-)	Cell Wall and Capsule	Gram-Negative cell wall components	KDO2-Lipid A biosynthesis
TotalBacteria	0.0341094	-0.845154	UDP-N-acetylglucosamine 1-carboxyvinyltransferase (EC 2.5.1.7)	Cell Wall and Capsule	-	Peptidoglycan Biosynthesis
POC	0.0341094	-0.845154	UDP-N-acetylglucosamine 2-epimerase (EC 5.1.3.14)	Cell Wall and Capsule	Capsular and extracellular polysacchrides	CMP-N-acetylneuraminate Biosynthesis
TotalBacteria	0.0341094	0.845154	Uncharacterized ABC transporter, permease component YrbE	Cell Wall and Capsule	Gram-Negative cell wall components	Lipopolysaccharide assembly
TotalBacteria	0.0341094	0.845154	Uracil-DNA glycosylase, family 1	DNA Metabolism	DNA repair	DNA Repair Base Excision
TN	0.0341094	-0.845154	Voltage-gated potassium channel	Potassium metabolism	-	Potassium homeostasis
NO2.NO3	0.0341094	-0.845154	Voltage-gated potassium channel	Potassium metabolism	-	Potassium homeostasis
POC	0.0341094	-0.845154	Xylulose-5-phosphate phosphoketolase (EC 4.1.2.9)	Carbohydrates	Central carbohydrate metabolism	Pentose phosphate pathway
NO2.NO3	0.0360576	-0.840668	DNA gyrase subunit B (EC 5.99.1.3)	Clustering-based subsystems	-	DNA gyrase subunits
DOC	0.0360576	-0.840668	DNA-directed RNA polymerase gamma subunit (EC 2.7.7.6), chloroplast	RNA Metabolism	Transcription	RNA polymerase chloroplast
Chla	0.0360576	0.840668	FKBP-type peptidyl-prolyl cis-trans isomerase fklB (EC 5.2.1.8)	Protein Metabolism	Protein folding	Peptidyl-prolyl cis-trans isomerase
PO4	0.0360576	0.840668	FKBP-type peptidyl-prolyl cis-trans isomerase fklB (EC 5.2.1.8)	Protein Metabolism	Protein folding	Peptidyl-prolyl cis-trans isomerase
TotalBacteria	0.0360576	-0.840668	Holliday junction DNA helicase RuvB	DNA Metabolism	DNA recombination	RuvABC plus a hypothetical
TN	0.0360576	-0.840668	IMP cyclohydrolase (EC 3.5.4.10)	Nucleosides and Nucleotides	Purines	De Novo Purine Biosynthesis
TotalBacteria	0.0360576	-0.840668	Iron(III) dicitrate transport protein FecA	Iron acquisition and metabolism	-	Iron(III) dicitrate transport system Fec
TotalBacteria	0.0360576	-0.840668	Phenylacetic acid degradation protein PaaN, ring-opening aldehyde dehydrogenase (EC 1.2.1.3)	Metabolism of Aromatic Compounds	-	Phenylacetyl-CoA catabolic pathway (core)
TN	0.0360576	-0.840668	Phosphoribosylaminoimidazolecarboxamide formyltransferase (EC 2.1.2.3)	Cofactors, Vitamins, Prosthetic Groups, Pigments	Folate and pterines	5-FCL-like protein
Chla	0.0360576	0.840668	Pyruvate carboxyl transferase (EC 6.4.1.1)	Carbohydrates	Central carbohydrate metabolism	Pyruvate metabolism I: anaplerotic reactions, PEP
PO4	0.0360576	0.840668	Pyruvate carboxyl transferase (EC 6.4.1.1)	Carbohydrates	Central carbohydrate metabolism	Pyruvate metabolism I: anaplerotic reactions, PEP
POC	0.0458371	-0.819689	3-ketoacyl-CoA thiolase [isoleucine degradation] (EC 2.3.1.16)	Amino Acids and Derivatives	Branched-chain amino acids	Branched chain amino acid degradation regulons
NO2.NO3	0.0458371	-0.819689	4-hydroxy-3-methylbut-2-enyl diphosphate reductase (EC 1.17.1.2)	Fatty Acids, Lipids, and Isoprenoids	Isoprenoids	Isoprenoid Biosynthesis
DOC	0.0458371	0.819689	Aerobic glycerol-3-phosphate dehydrogenase (EC 1.1.5.3)	Carbohydrates	Sugar alcohols	Glycerol and Glycerol-3-phosphate Uptake and Utilization
TN	0.0458371	0.819689	Aerobic glycerol-3-phosphate dehydrogenase (EC 1.1.5.3)	Carbohydrates	Sugar alcohols	Glycerol and Glycerol-3-phosphate Uptake and Utilization
NO2.NO3	0.0458371	0.819689	Cell division protein FtsH (EC 3.4.24.-)	Clustering-based subsystems	-	Bacterial Cell Division
NO2.NO3	0.0458371	-0.819689	Cold-shock DEAD-box protein A	RNA Metabolism	RNA processing and modification	ATP-dependent RNA helicases, bacterial
Chla	0.0458371	0.819689	Cytochrome b6-f complex subunit, apocytochrome f	Miscellaneous	Plant-Prokaryote DOE project	At1g54520
Si	0.0458371	-0.819689	DNA ligase (EC 6.5.1.2)	Clustering-based subsystems	-	CBSS-393121.3.peg.1913
POC	0.0458371	-0.819689	Flagellar regulatory protein FleQ	Motility and Chemotaxis	Flagellar motility in Prokaryota	Flagellum
NO2.NO3	0.0458371	-0.819689	Isocitrate dehydrogenase [NADP] (EC 1.1.1.42)	Carbohydrates	Central carbohydrate metabolism	TCA Cycle
NO2.NO3	0.0458371	-0.819689	Molybdenum cofactor biosynthesis protein MoaC	Cofactors, Vitamins, Prosthetic Groups, Pigments	Folate and pterines	Molybdenum cofactor biosynthesis
POC	0.0458371	-0.819689	NADH-ubiquinone oxidoreductase chain C (EC 1.6.5.3)	Respiration	Electron donating reactions	Respiratory Complex I
NO2.NO3	0.0458371	-0.819689	NfuA Fe-S protein maturation	Miscellaneous	Plant-Prokaryote DOE project	Biotin biosynthesis Experimental
Si	0.0458371	-0.819689	O-acetylhomoserine sulfhydrylase (EC 2.5.1.49)	Amino Acids and Derivatives	Lysine, threonine, methionine, and cysteine	Methionine Biosynthesis
Si	0.0458371	-0.819689	O-succinylhomoserine sulfhydrylase (EC 2.5.1.48)	Amino Acids and Derivatives	Lysine, threonine, methionine, and cysteine	Methionine Biosynthesis
NO2.NO3	0.0458371	-0.819689	SSU ribosomal protein S2p (SAe)	Clustering-based subsystems	-	CBSS-176299.4.peg.1996B
Salinity	0.0458371	-0.819689	Succinate dehydrogenase iron-sulfur protein (EC 1.3.99.1)	Carbohydrates	Central carbohydrate metabolism	TCA Cycle
PO4	0.0458371	-0.819689	Succinate dehydrogenase iron-sulfur protein (EC 1.3.99.1)	Carbohydrates	Central carbohydrate metabolism	TCA Cycle
Chla	0.0458371	-0.819689	Succinyl-CoA:3-ketoacid-coenzyme A transferase subunit A (EC 2.8.3.5)	Amino Acids and Derivatives	Branched-chain amino acids	Branched chain amino acid degradation regulons
DOC	0.0458371	0.819689	tRNA (Guanine37-N1) -methyltransferase (EC 2.1.1.31)	Protein Metabolism	Protein biosynthesis	Ribosome biogenesis bacterial
TN	0.0458371	0.819689	tRNA (Guanine37-N1) -methyltransferase (EC 2.1.1.31)	Protein Metabolism	Protein biosynthesis	Ribosome biogenesis bacterial
NO2.NO3	0.0458371	-0.819689	tRNA-i(6)A37 methylthiotransferase	Clustering-based subsystems	-	tRNA-methylthiotransferase containing cluster
TotalBacteria	0.0458371	0.819689	Ubiquinol--cytochrome c reductase, cytochrome B subunit (EC 1.10.2.2)	Respiration	Electron accepting reactions	Ubiquinone Menaquinone-cytochrome c reductase complexes
Salinity	0.0458371	-0.819689	Xanthine dehydrogenase, molybdenum binding subunit (EC 1.17.1.4)	Clustering-based subsystems	Clustering-based subsystems	Putative diaminopropionate ammonia-lyase cluster
PO4	0.0458371	-0.819689	Xanthine dehydrogenase, molybdenum binding subunit (EC 1.17.1.4)	Clustering-based subsystems	Clustering-based subsystems	Putative diaminopropionate ammonia-lyase cluster
NO2.NO3	0.0498576	-0.811679	2,3,4,5-tetrahydropyridine-2,6-dicarboxylate N-succinyltransferase (EC 2.3.1.117)	Amino Acids and Derivatives	Lysine, threonine, methionine, and cysteine	Lysine Biosynthesis DAP Pathway
Chla	0.0498576	-0.811679	2-keto-3-deoxy-D-arabino-heptulosonate-7-phosphate synthase I beta (EC 2.5.1.54)	Amino Acids and Derivatives	Aromatic amino acids and derivatives	Chorismate Synthesis
NO2.NO3	0.0498576	-0.811679	2-keto-3-deoxy-D-arabino-heptulosonate-7-phosphate synthase I beta (EC 2.5.1.54)	Amino Acids and Derivatives	Aromatic amino acids and derivatives	Chorismate Synthesis
Z	0.0498576	-0.811679	2-methylcitrate dehydratase FeS dependent (EC 4.2.1.79)	Carbohydrates	Organic acids	Methylcitrate cycle
DOC	0.0498576	0.811679	Acetate permease ActP (cation/acetate symporter)	Carbohydrates	Central carbohydrate metabolism	Pyruvate metabolism II: acetyl-CoA, acetogenesis from pyruvate
PO4	0.0498576	0.811679	Aconitate hydratase 2 (EC 4.2.1.3)	Carbohydrates	Central carbohydrate metabolism	Glyoxylate bypass
Salinity	0.0498576	0.811679	Arginine N-succinyltransferase (EC 2.3.1.109)	Amino Acids and Derivatives	Arginine; urea cycle, polyamines	Arginine and Ornithine Degradation
TN	0.0498576	-0.811679	Argininosuccinate synthase (EC 6.3.4.5)	Amino Acids and Derivatives	Arginine; urea cycle, polyamines	Arginine Biosynthesis extended
Chla	0.0498576	-0.811679	Aspartate-semialdehyde dehydrogenase (EC 1.2.1.11)	Amino Acids and Derivatives	Lysine, threonine, methionine, and cysteine	Lysine Biosynthesis DAP Pathway
NO2.NO3	0.0498576	-0.811679	Aspartate-semialdehyde dehydrogenase (EC 1.2.1.11)	Amino Acids and Derivatives	Lysine, threonine, methionine, and cysteine	Lysine Biosynthesis DAP Pathway
Chla	0.0498576	-0.811679	CDP-diacylglycerol--serine O-phosphatidyltransferase (EC 2.7.8.8)	Fatty Acids, Lipids, and Isoprenoids	Phospholipids	Glycerolipid and Glycerophospholipid Metabolism in Bacteria
NO2.NO3	0.0498576	-0.811679	Dihydroxy-acid dehydratase (EC 4.2.1.9)	Amino Acids and Derivatives	Branched-chain amino acids	Branched-Chain Amino Acid Biosynthesis
Z	0.0498576	-0.811679	DNA gyrase subunit B (EC 5.99.1.3)	Clustering-based subsystems	-	DNA gyrase subunits
DOC	0.0498576	-0.811679	DNA-directed RNA polymerase delta (= beta'') subunit (EC 2.7.7.6), chloroplast	RNA Metabolism	Transcription	RNA polymerase chloroplast
Si	0.0498576	-0.811679	dTDP-glucose 4,6-dehydratase (EC 4.2.1.46)	Cell Wall and Capsule	Capsular and extracellular polysacchrides	dTDP-rhamnose synthesis
Z	0.0498576	-0.811679	Glutathione synthetase (EC 6.3.2.3)	Clustering-based subsystems	-	CBSS-320372.3.peg.6046
Z	0.0498576	0.811679	GTP pyrophosphokinase (EC 2.7.6.5), (p)ppGpp synthetase I	Clustering-based subsystems	Probably GTP or GMP signaling related	CBSS-176299.4.peg.1292
Salinity	0.0498576	0.811679	Guanosine-5'-triphosphate,3'-diphosphate pyrophosphatase (EC 3.6.1.40)	Phosphorus Metabolism	-	Phosphate metabolism
Salinity	0.0498576	-0.811679	Holliday junction DNA helicase RuvB	DNA Metabolism	DNA recombination	RuvABC plus a hypothetical
PO4	0.0498576	-0.811679	IMP cyclohydrolase (EC 3.5.4.10)	Nucleosides and Nucleotides	Purines	De Novo Purine Biosynthesis
POC	0.0498576	-0.811679	Isocitrate lyase (EC 4.1.3.1)	Carbohydrates	Central carbohydrate metabolism	Glyoxylate bypass
NO2.NO3	0.0498576	-0.811679	LSU ribosomal protein L1p (L10Ae)	Clustering-based subsystems	-	LSU ribosomal proteins cluster
Z	0.0498576	-0.811679	LSU ribosomal protein L2p (L8e)	Protein Metabolism	Protein biosynthesis	Ribosome LSU bacterial
Chla	0.0498576	-0.811679	LSU ribosomal protein L2p (L8e), chloroplast	Protein Metabolism	Protein biosynthesis	Ribosome LSU chloroplast
NO2.NO3	0.0498576	-0.811679	LSU ribosomal protein L2p (L8e), chloroplast	Protein Metabolism	Protein biosynthesis	Ribosome LSU chloroplast
NO2.NO3	0.0498576	-0.811679	Na(+)-translocating NADH-quinone reductase subunit F (EC 1.6.5.-)	Respiration	Electron donating reactions	Na(+)-translocating NADH-quinone oxidoreductase and rnf-like group of electron transport complexes
Si	0.0498576	-0.811679	Nucleoside diphosphate kinase (EC 2.7.4.6)	Nucleosides and Nucleotides	Purines	Purine conversions
PO4	0.0498576	-0.811679	Phosphoribosylaminoimidazolecarboxamide formyltransferase (EC 2.1.2.3)	Cofactors, Vitamins, Prosthetic Groups, Pigments	Folate and pterines	5-FCL-like protein
DOC	0.0498576	-0.811679	RNA polymerase associated protein RapA (EC 3.6.1.-)	Clustering-based subsystems	-	EC49-61
TN	0.0498576	-0.811679	S-adenosylmethionine synthetase (EC 2.5.1.6)	Amino Acids and Derivatives	Lysine, threonine, methionine, and cysteine	Methionine Biosynthesis
TN	0.0498576	-0.811679	tRNA(Cytosine32)-2-thiocytidine synthetase	Clustering-based subsystems	Translation	CBSS-326442.4.peg.1852
Z	0.0498576	-0.811679	Tryptophan synthase beta chain (EC 4.2.1.20)	Amino Acids and Derivatives	Aromatic amino acids and derivatives	Chorismate: Intermediate for synthesis of Tryptophan, PAPA antibiotics, PABA, 3-hydroxyanthranilate and more.
DOC	0.0498576	-0.811679	Uncharacterized ABC transporter, ATP-binding protein YrbF	Cell Wall and Capsule	Gram-Negative cell wall components	Lipopolysaccharide assembly
SW
Env	P-value	Spearman r	Function	Level 1	Level 2	Level 3
TotalProtists	8.06722e-06	-0.962733	Betaine--homocysteine S-methyltransferase (EC 2.1.1.5)	Amino Acids and Derivatives	Lysine, threonine, methionine, and cysteine	Methionine Biosynthesis
Salinity	1.19346e-05	0.958851	Nitric oxide reductase activation protein NorQ	Nitrogen Metabolism	-	Denitrification
Chla	3.96088e-05	-0.944211	Rare lipoprotein A precursor	Cell Wall and Capsule	-	Peptidoglycan Biosynthesis
TN	3.96088e-05	-0.944211	Vanillate O-demethylase oxidoreductase (EC 1.14.13.-)	Metabolism of Aromatic Compounds	Peripheral pathways for catabolism of aromatic compounds	Phenylpropanoid compound degradation
Z	0.000111744	-0.927321	NAD-specific glutamate dehydrogenase (EC 1.4.1.2), large	Amino Acids and Derivatives	Proline and 4-hydroxyproline	Proline, 4-hydroxyproline uptake and utilization
Z	0.000111744	-0.927321	NAD-specific glutamate dehydrogenase (EC 1.4.1.2), large form	Amino Acids and Derivatives	Glutamine, glutamate, aspartate, asparagine; ammonia assimilation	Glutamate dehydrogenases
DOC	0.000129633	0.924507	S-formylglutathione hydrolase (EC 3.1.2.12)	Cofactors, Vitamins, Prosthetic Groups, Pigments	Folate and pterines	YgfZ
Si	0.000130162	-0.927273	Propionyl-CoA carboxylase biotin-containing subunit (EC 6.4.1.3)	Carbohydrates	Organic acids	Propionyl-CoA to Succinyl-CoA Module
Chla	0.000169006	-0.919199	Proline iminopeptidase (EC 3.4.11.5)	Amino Acids and Derivatives	Proline and 4-hydroxyproline	Proline, 4-hydroxyproline uptake and utilization
Salinity	0.00022968	0.91258	Salicylate hydroxylase (EC 1.14.13.1)	Metabolism of Aromatic Compounds	Metabolism of central aromatic intermediates	Salicylate and gentisate catabolism
Si	0.000240107	0.911577	ATP synthase A chain (EC 3.6.3.14)	Respiration	ATP synthases	F0F1-type ATP synthase
Z	0.000248327	-0.910808	Electron transfer flavoprotein, alpha subunit	Amino Acids and Derivatives	Branched-chain amino acids	Branched chain amino acid degradation regulons
POC	0.000307323	0.905779	Peptide chain release factor 1	Clustering-based subsystems	-	LMPTP YwlE cluster
Z	0.000351811	-0.902439	Propionate--CoA ligase (EC 6.2.1.17)	Carbohydrates	Organic acids	Methylcitrate cycle
TN	0.000359291	0.901908	LSU ribosomal protein L22p (L17e)	Protein Metabolism	Protein biosynthesis	Ribosome LSU bacterial
Salinity	0.000367961	-0.901303	Oligopeptide transport system permease protein OppB (TC 3.A.1.5.1)	Membrane Transport	ABC transporters	ABC transporter oligopeptide (TC 3.A.1.5.1)
POC	0.000391674	0.8997	ATP synthase beta chain (EC 3.6.3.14)	Respiration	ATP synthases	F0F1-type ATP synthase
POC	0.000391674	0.8997	Catalase (EC 1.11.1.6)	Carbohydrates	CO2 fixation	Photorespiration (oxidative C2 cycle)
Z	0.000444965	-0.896342	Lipoate synthase	Cofactors, Vitamins, Prosthetic Groups, Pigments	Folate and pterines	YgfZ
TN	0.000481836	-0.894187	Transcription elongation factor GreA	RNA Metabolism	Transcription	Transcription factors bacterial
TotalProtists	0.000511007	0.892566	Peptide methionine sulfoxide reductase MsrA (EC 1.8.4.11)	Clustering-based subsystems	Carbohydrates	Cluster Ytf and putative sugar transporter
NO2.NO3	0.000566965	0.889637	Guanine deaminase (EC 3.5.4.3)	Nucleosides and Nucleotides	Purines	Purine conversions
TN	0.000566965	-0.889637	tolB protein precursor, periplasmic protein involved in the tonb-independent uptake of group A colicins	Membrane Transport	-	Ton and Tol transport systems
NO2.NO3	0.000566965	-0.889637	ubiquinol cytochrome C oxidoreductase, cytochrome C1 subunit	Respiration	Electron accepting reactions	Ubiquinone Menaquinone-cytochrome c reductase complexes
NO2.NO3	0.000601513	0.887934	Predicted nucleoside ABC transporter, permease 1 component	Carbohydrates	Monosaccharides	Deoxyribose and Deoxynucleoside Catabolism
TN	0.000607926	-0.887625	L-seryl-tRNA(Sec) selenium transferase (EC 2.9.1.1)	Protein Metabolism	Selenoproteins	Selenocysteine metabolism
DOC	0.000648751	0.885716	Enoyl-CoA hydratase [isoleucine degradation] (EC 4.2.1.17)	Amino Acids and Derivatives	Branched-chain amino acids	Branched chain amino acid degradation regulons
POC	0.000735647	-0.881928	Excinuclease ABC subunit A, dimeric form	DNA Metabolism	DNA repair	DNA repair, UvrABC system
POC	0.000735647	-0.881928	SSU ribosomal protein S15p (S13e)	Clustering-based subsystems	-	CBSS-350688.3.peg.1509
NO2.NO3	0.000741595	-0.881681	Pseudaminic acid synthase (EC 4.1.3.-)	Cell Wall and Capsule	Capsular and extracellular polysacchrides	Pseudaminic Acid Biosynthesis
POC	0.000746861	0.881463	3-isopropylmalate dehydratase large subunit (EC 4.2.1.33)	Amino Acids and Derivatives	Branched-chain amino acids	Branched-Chain Amino Acid Biosynthesis
POC	0.000746861	0.881463	Peroxidase (EC 1.11.1.7)	Secondary Metabolism	Plant Hormones	Auxin degradation
Salinity	0.000768351	-0.880587	NADH ubiquinone oxidoreductase chain A (EC 1.6.5.3)	Respiration	Electron donating reactions	Respiratory Complex I
Z	0.000782042	-0.880038	Preprotein translocase secY subunit (TC 3.A.5.1.1)	Membrane Transport	Protein translocation across cytoplasmic membrane	HtrA and Sec secretion
Z	0.000833121	-0.878049	Glycerol-3-phosphate ABC transporter, periplasmic glycerol-3-phosphate-binding protein (TC 3.A.1.1.3)	Carbohydrates	-	Sugar utilization in Thermotogales
Chla	0.000851188	-0.877367	ATP-dependent RNA helicase DbpA	RNA Metabolism	RNA processing and modification	ATP-dependent RNA helicases, bacterial
POC	0.000871017	-0.87663	Carbon monoxide dehydrogenase medium chain (EC 1.2.99.2)	Clustering-based subsystems	-	CBSS-314269.3.peg.1840
Z	0.000871017	-0.87663	NAD-dependent epimerase/dehydratase family protein	Clustering-based subsystems	-	CBSS-296591.1.peg.2330
POC	0.000871017	-0.87663	N-succinyl-L,L-diaminopimelate aminotransferase alternative (EC 2.6.1.17)	Amino Acids and Derivatives	Lysine, threonine, methionine, and cysteine	Lysine Biosynthesis DAP Pathway
Salinity	0.000871562	-0.87661	Carbonic anhydrase (EC 4.2.1.1)	Carbohydrates	CO2 fixation	Carboxysome
NO2.NO3	0.000880225	-0.90303	GDP-mannose 4,6-dehydratase (EC 4.2.1.47)	Cell Wall and Capsule	Capsular and extracellular polysacchrides	Capsular heptose biosynthesis
TN	0.000905326	-0.875384	Lipoprotein releasing system transmembrane protein LolC	Cell Wall and Capsule	Gram-Negative cell wall components	Lipopolysaccharide assembly
Z	0.000917321	-0.874956	Methenyltetrahydrofolate cyclohydrolase (EC 3.5.4.9)	Carbohydrates	One-carbon Metabolism	One-carbon metabolism by tetrahydropterines
Z	0.000917321	-0.874956	Methylenetetrahydrofolate dehydrogenase (NADP+) (EC 1.5.1.5)	Carbohydrates	One-carbon Metabolism	One-carbon metabolism by tetrahydropterines
Z	0.000917321	-0.874956	Methylenetetrahydrofolate dehydrogenase (NADP+) (EC 1.5.1.5) / Methenyltetrahydrofolate cyclohydrolase (EC 3.5.4.9)	Cofactors, Vitamins, Prosthetic Groups, Pigments	Folate and pterines	5-FCL-like protein
DOC	0.00094545	0.87397	dTDP-4-dehydrorhamnose 3,5-epimerase (EC 5.1.3.13)	Cell Wall and Capsule	Capsular and extracellular polysacchrides	Capsular heptose biosynthesis
DOC	0.000980007	0.872786	Phosphoribosylaminoimidazole carboxylase ATPase subunit (EC 4.1.1.21)	Nucleosides and Nucleotides	Purines	De Novo Purine Biosynthesis
NO2.NO3	0.000980007	0.872786	RNA helicase, putative	Protein Metabolism	Protein biosynthesis	Nucleolar protein complex
Salinity	0.000995109	0.872278	Sulfate adenylyltransferase subunit 2 (EC 2.7.7.4)	Amino Acids and Derivatives	Lysine, threonine, methionine, and cysteine	Cysteine Biosynthesis
Chla	0.00109115	-0.869174	Deoxyribose-phosphate aldolase (EC 4.1.2.4)	Carbohydrates	Monosaccharides	Deoxyribose and Deoxynucleoside Catabolism
Chla	0.00109115	-0.869174	SSU ribosomal protein S18p	Phages, Prophages, Transposable elements, Plasmids	Pathogenicity islands	Staphylococcal pathogenicity islands SaPI
POC	0.00109809	-0.868958	Chromosome (plasmid) partitioning protein ParB	Cell Division and Cell Cycle	-	Bacterial Cytoskeleton
POC	0.00109809	-0.868958	Cytochrome b559 alpha chain (PsbE)	Photosynthesis	Electron transport and photophosphorylation	Photosystem II
POC	0.00109809	-0.868958	Cytosine deaminase (EC 3.5.4.1)	Amino Acids and Derivatives	-	Creatine and Creatinine Degradation
POC	0.00109809	-0.868958	Various polyols ABC transporter, permease component 2	Stress Response	Detoxification	Uptake of selenate and selenite
Z	0.00132127	-0.862473	(3R)-hydroxymyristoyl-[acyl carrier protein] dehydratase (EC 4.2.1.-)	Fatty Acids, Lipids, and Isoprenoids	Fatty acids	Fatty Acid Biosynthesis FASII
POC	0.00132351	-0.862412	Uroporphyrinogen III decarboxylase (EC 4.1.1.37)	Cofactors, Vitamins, Prosthetic Groups, Pigments	Tetrapyrroles	Heme and Siroheme Biosynthesis
NO2.NO3	0.00142006	0.859856	Crossover junction endodeoxyribonuclease RuvC (EC 3.1.22.4)	DNA Metabolism	DNA recombination	RuvABC plus a hypothetical
DOC	0.00142006	0.859856	Gamma-glutamyltranspeptidase (EC 2.3.2.2)	Amino Acids and Derivatives	Glutamine, glutamate, aspartate, asparagine; ammonia assimilation	Poly-gamma-glutamate biosynthesis
Chla	0.00154747	-0.856668	Fe-S-cluster-containing hydrogenase components 1	Respiration	Electron accepting reactions	Anaerobic respiratory reductases
NO2.NO3	0.00154747	-0.856668	Protein similar to polyadenylation specificity factor, MJ0047 type	RNA Metabolism	RNA processing and modification	Polyadenylation specificity factor
POC	0.00157568	-0.855989	Histidine ammonia-lyase (EC 4.3.1.3)	Amino Acids and Derivatives	Histidine Metabolism	Histidine Degradation
TotalProtists	0.00159952	-0.855421	D-mannose isomerase (EC 5.3.1.7)	Carbohydrates	Monosaccharides	Mannose Metabolism
Z	0.00167521	0.853658	Lipid A export ATP-binding/permease protein MsbA	Miscellaneous	-	ZZ gjo need homes
Z	0.00167521	-0.853658	Methylmalonate-semialdehyde dehydrogenase (EC 1.2.1.27)	Amino Acids and Derivatives	Branched-chain amino acids	Branched chain amino acid degradation regulons
NO2.NO3	0.00179113	-0.851068	Aerobic cobaltochelatase CobT subunit (EC 6.6.1.2)	Cofactors, Vitamins, Prosthetic Groups, Pigments	Tetrapyrroles	Coenzyme B12 biosynthesis
NO2.NO3	0.00179113	-0.851068	Aldehyde dehydrogenase A (EC 1.2.1.22)	Carbohydrates	Central carbohydrate metabolism	Methylglyoxal Metabolism
NO2.NO3	0.00179113	-0.851068	Ribonucleotide reductase of class Ia (aerobic), alpha subunit (EC 1.17.4.1)	Clustering-based subsystems	-	Ribonucleotide reductase cluster
Z	0.00187505	-0.849267	Formyltetrahydrofolate deformylase (EC 3.5.1.10)	Carbohydrates	One-carbon Metabolism	One-carbon metabolism by tetrahydropterines
Z	0.00187655	-0.849235	archaeosine tRNA-ribosyltransferase (EC 2.4.2.-) type 1	RNA Metabolism	RNA processing and modification	Queuosine-Archaeosine Biosynthesis
POC	0.00187655	-0.849235	ATP-dependent DNA helicase Rep	DNA Metabolism	DNA repair	DNA repair, bacterial UvrD and related helicases
POC	0.00187655	-0.849235	Ferric siderophore transport system, biopolymer transport protein ExbB	Iron acquisition and metabolism	-	Campylobacter Iron Metabolism
Z	0.00187655	-0.849235	Minor pilin of type IV secretion complex, VirB5	Membrane Transport	Protein and nucleoprotein secretion system, Type IV	Vir-like type 4 secretion system
POC	0.00187655	-0.849235	Voltage-gated potassium channel	Potassium metabolism	-	Potassium homeostasis
Chla	0.00198837	-0.846926	Cytosine/purine/uracil/thiamine/allantoin permease family protein	Nucleosides and Nucleotides	Purines	Purine Utilization
NO2.NO3	0.00200163	-0.846658	Phenylacetate degradation enoyl-CoA hydratase PaaA (EC 4.2.1.17)	Metabolism of Aromatic Compounds	-	Phenylacetyl-CoA catabolic pathway (core)
DOC	0.00200163	0.846658	Thiamine-monophosphate kinase (EC 2.7.4.16)	Cofactors, Vitamins, Prosthetic Groups, Pigments	-	Thiamin biosynthesis
Chla	0.00200163	-0.846658	Ubiquinone/menaquinone biosynthesis methyltransferase UbiE (EC 2.1.1.-)	Cofactors, Vitamins, Prosthetic Groups, Pigments	Quinone cofactors	Menaquinone and Phylloquinone Biosynthesis
TN	0.0020858	-0.844989	Nitrogen regulatory protein P-II	Nitrogen Metabolism	-	Ammonia assimilation
POC	0.0020858	0.844989	Polyphosphate kinase (EC 2.7.4.1)	Nucleosides and Nucleotides	Purines	Purine conversions
TotalBacteria	0.00212839	-0.844162	Uncharacterized monothiol glutaredoxin ycf64-like	Stress Response	Oxidative stress	Glutaredoxins
Z	0.00218339	0.843113	Cytochrome c-type biogenesis protein CcmC, putative heme lyase for CcmE	Respiration	-	Biogenesis of c-type cytochromes
POC	0.00218339	-0.843113	RNA-binding protein Hfq	RNA Metabolism	RNA processing and modification	Polyadenylation bacterial
POC	0.00218835	-0.843019	Acetaldehyde dehydrogenase, acetylating, (EC 1.2.1.10) in gene cluster for degradation of phenols, cresols, catechol	Metabolism of Aromatic Compounds	Metabolism of central aromatic intermediates	Central meta-cleavage pathway of aromatic compound degradation
TotalProtists	0.00224693	0.841924	DNA repair exonuclease family protein YhaO	DNA Metabolism	DNA repair	DNA repair, bacterial
NO2.NO3	0.00232178	0.840554	LSU ribosomal protein L22p (L17e)	Protein Metabolism	Protein biosynthesis	Ribosome LSU bacterial
NO2.NO3	0.00232178	-0.840554	V-type ATP synthase subunit I (EC 3.6.3.14)	Respiration	ATP synthases	V-Type ATP synthase
POC	0.00241399	0.83891	3-oxoacyl-[acyl-carrier-protein] synthase, KASII (EC 2.3.1.41)	Cell Wall and Capsule	Cell wall of Mycobacteria	mycolic acid synthesis
Z	0.00241399	0.83891	Deoxyhypusine synthase	Secondary Metabolism	Plant Alkaloids	Alkaloid biosynthesis from L-lysine
TN	0.00241399	0.83891	Excinuclease ABC subunit A paralog in greater Bacteroides group	DNA Metabolism	DNA repair	DNA repair, UvrABC system
Z	0.00241399	0.83891	Prolyl endopeptidase (EC 3.4.21.26)	Protein Metabolism	Protein degradation	Serine endopeptidase (EC 3.4.21.-)
Z	0.00250538	-0.837324	NAD-specific glutamate dehydrogenase (EC 1.4.1.2)	Amino Acids and Derivatives	Glutamine, glutamate, aspartate, asparagine; ammonia assimilation	Glutamate dehydrogenases
POC	0.0025518	-0.836534	SSU ribosomal protein S6p	Protein Metabolism	Protein biosynthesis	Ribosome SSU bacterial
Z	0.0025518	-0.836534	tRNA N6-threonylcarbamoyladenosine 2-methylthiotransferase (putative)	RNA Metabolism	RNA processing and modification	Methylthiotransferases
POC	0.00261127	-0.835538	Maltose/maltodextrin ABC transporter, permease protein MalF	Carbohydrates	Di- and oligosaccharides	Maltose and Maltodextrin Utilization
Chla	0.00268141	0.866667	DNA-directed RNA polymerase alpha subunit (EC 2.7.7.6)	Miscellaneous	Plant-Prokaryote DOE project	At2g23840
DOC	0.00270528	0.833996	Glutamate formyltransferase	Miscellaneous	Plant-Prokaryote DOE project	Experimental - Histidine Degradation
DOC	0.00270528	0.833996	Histidinol-phosphatase (EC 3.1.3.15)	Amino Acids and Derivatives	Histidine Metabolism	Histidine Biosynthesis
DOC	0.0027671	0.833002	Phosphopantetheine adenylyltransferase (EC 2.7.7.3)	Clustering-based subsystems	-	CBSS-269801.1.peg.1715
NO2.NO3	0.00277789	0.832831	Excinuclease ABC subunit A paralog in greater Bacteroides group	DNA Metabolism	DNA repair	DNA repair, UvrABC system
NO2.NO3	0.00285249	-0.831656	DNA replication helicase protein MCM	DNA Metabolism	DNA replication	DNA replication, archaeal
POC	0.00289144	-0.831052	Microsomal dipeptidase (EC 3.4.13.19)	Cofactors, Vitamins, Prosthetic Groups, Pigments	Quinone cofactors	Pyrroloquinoline Quinone biosynthesis
Z	0.00289144	-0.831052	Stage 0 sporulation protein J	Cell Division and Cell Cycle	-	Bacterial Cytoskeleton
POC	0.00295687	-0.83005	Adenosine (5')-pentaphospho-(5'')-adenosine pyrophosphohydrolase (EC 3.6.1.-)	Clustering-based subsystems	-	CBSS-224911.1.peg.435
Z	0.00295687	-0.83005	Gene SCO4494, often clustered with other genes in menaquinone via futalosine pathway	Cofactors, Vitamins, Prosthetic Groups, Pigments	Quinone cofactors	Menaquinone Biosynthesis via Futalosine -- gjo
Z	0.00300861	-0.829268	DNA-directed RNA polymerase subunit A' (EC 2.7.7.6)	RNA Metabolism	Transcription	RNA polymerase archaeal
Z	0.00300861	-0.829268	Urea ABC transporter, permease protein UrtB	Amino Acids and Derivatives	Arginine; urea cycle, polyamines	Urea decomposition
TotalProtists	0.00300894	-0.829263	Spermidine synthase (EC 2.5.1.16)	Amino Acids and Derivatives	Arginine; urea cycle, polyamines	Polyamine Metabolism
TotalProtists	0.00307477	-0.828283	LSU ribosomal protein L27p	Clustering-based subsystems	-	CBSS-176279.3.peg.868
NO2.NO3	0.00317971	-0.826751	NADH-ubiquinone oxidoreductase chain L (EC 1.6.5.3)	Respiration	Electron donating reactions	Respiratory Complex I
Si	0.00321992	0.826174	Ferric iron ABC transporter, permease protein	Iron acquisition and metabolism	-	Campylobacter Iron Metabolism
Si	0.00321992	0.826174	Flagellar motor switch protein FliN	Motility and Chemotaxis	-	Bacterial Chemotaxis
Chla	0.00321992	-0.826174	Glycerol-3-phosphate transporter	Carbohydrates	Sugar alcohols	Glycerol and Glycerol-3-phosphate Uptake and Utilization
DOC	0.00321992	0.826174	Phosphatidylglycerophosphatase A (EC 3.1.3.27)	Fatty Acids, Lipids, and Isoprenoids	Phospholipids	Glycerolipid and Glycerophospholipid Metabolism in Bacteria
TN	0.00321992	-0.826174	Protein RtcB	RNA Metabolism	RNA processing and modification	RNA 3'-terminal phosphate cyclase
Salinity	0.00332334	-0.824713	Ammonium transporter	Nitrogen Metabolism	-	Ammonia assimilation
Z	0.00332782	-0.82465	5-aminolevulinate synthase (EC 2.3.1.37)	Cofactors, Vitamins, Prosthetic Groups, Pigments	Tetrapyrroles	Heme and Siroheme Biosynthesis
Z	0.00332782	-0.82465	NAD-reducing hydrogenase subunit HoxF (EC 1.12.1.2)	Respiration	Electron donating reactions	Hydrogenases
Z	0.00340626	-0.823565	4Fe-4S ferredoxin, iron-sulfur binding	Sulfur Metabolism	Inorganic sulfur assimilation	Inorganic Sulfur Assimilation
Salinity	0.00349739	0.822326	ATP-dependent Clp protease adaptor protein ClpS	Clustering-based subsystems	-	ClpAS cluster
TN	0.00350474	-0.854545	ATP-dependent Clp protease ATP-binding subunit ClpA	Clustering-based subsystems	-	CBSS-176299.4.peg.1996B
POC	0.00353354	-0.821841	Flagellar synthesis regulator FleN	Motility and Chemotaxis	Flagellar motility in Prokaryota	Flagellar motility
DOC	0.00359188	0.821065	MiaB family protein, possibly involved in tRNA or rRNA modification	Protein Metabolism	Protein processing and modification	Ribosomal protein S12p Asp methylthiotransferase
PO4	0.00359188	0.821065	RNA helicase, putative	Protein Metabolism	Protein biosynthesis	Nucleolar protein complex
DOC	0.00359188	0.821065	Sensor histidine kinase PrrB (RegB) (EC 2.7.3.-)	Regulation and Cell signaling	-	Global Two-component Regulator PrrBA in Proteobacteria
Si	0.00372367	0.819346	NusA protein homolog 2, archaeal	RNA Metabolism	Transcription	Transcription elongation factors, archaeal
DOC	0.00372367	0.819346	Possible subunit variant of phosphoribosylaminoimidazolecarboxamide formyltransferase [alternate form]	Nucleosides and Nucleotides	Purines	De Novo Purine Biosynthesis
Si	0.00373895	0.81915	Gamma-aminobutyrate:alpha-ketoglutarate aminotransferase (EC 2.6.1.19)	Amino Acids and Derivatives	Arginine; urea cycle, polyamines	Putrescine utilization pathways
Chla	0.00373895	-0.81915	PrpF protein involved in 2-methylcitrate cycle	Carbohydrates	Organic acids	Methylcitrate cycle
Chla	0.00373895	-0.81915	tRNA(Cytosine32)-2-thiocytidine synthetase	Clustering-based subsystems	Translation	CBSS-326442.4.peg.1852
Z	0.00379012	0.818496	AmpG permease	Cell Wall and Capsule	-	Recycling of Peptidoglycan Amino Acids
Z	0.00379012	-0.818496	Aspartate carbamoyltransferase (EC 2.1.3.2)	Clustering-based subsystems	-	CBSS-320372.3.peg.6046
Salinity	0.00381484	0.818183	Squalene--hopene cyclase (EC 5.4.99.17)	Clustering-based subsystems	Carotenoid biosynthesis	CBSS-320388.3.peg.3759
POC	0.0039027	-0.81708	Putative cytochrome C-type biogenesis protein	Respiration	-	Biogenesis of c-type cytochromes
TN	0.00398914	0.816012	LSU ribosomal protein L17p	Protein Metabolism	Protein biosynthesis	Ribosome LSU bacterial
Z	0.00405162	-0.815251	Phosphoheptose isomerase 1 (EC 5.3.1.-)	Cell Wall and Capsule	Capsular and extracellular polysacchrides	Capsular heptose biosynthesis
NO2.NO3	0.00410613	-0.814593	Lipoprotein releasing system transmembrane protein LolC	Cell Wall and Capsule	Gram-Negative cell wall components	Lipopolysaccharide assembly
NO2.NO3	0.0042492	-0.812897	HtrA protease/chaperone protein	Cell Wall and Capsule	Gram-Negative cell wall components	Lipopolysaccharide assembly
DOC	0.0042492	0.812897	tRNA (cytosine34-2'-O-)-methyltransferase (EC 2.1.1.-)	RNA Metabolism	RNA processing and modification	RNA methylation
TotalBacteria	0.00425947	-0.812777	Heavy metal sensor histidine kinase	Virulence, Disease and Defense	Resistance to antibiotics and toxic compounds	Cobalt-zinc-cadmium resistance
TotalBacteria	0.00425947	-0.812777	NADH-dependent butanol dehydrogenase A (EC 1.1.1.-)	Carbohydrates	Fermentation	Acetone Butanol Ethanol Synthesis
TotalBacteria	0.00425947	-0.812777	Replicative DNA helicase (EC 3.6.1.-) [SA14-24]	Clustering-based subsystems	Clustering-based subsystems	CBSS-262719.3.peg.410
Z	0.00429674	-0.812342	DNA polymerase III alpha subunit (EC 2.7.7.7)	Clustering-based subsystems	-	CBSS-350688.3.peg.1509
Z	0.00441551	-0.810976	TATA-box binding protein	RNA Metabolism	Transcription	RNA polymerase archaeal initiation factors
POC	0.00444897	-0.810595	2-ketoglutaric semialdehyde dehydrogenase (EC 1.2.1.26)	Carbohydrates	Monosaccharides	L-Arabinose utilization
NO2.NO3	0.00445903	-0.842424	Prolyl-tRNA synthetase (EC 6.1.1.15)	Protein Metabolism	Protein biosynthesis	tRNA aminoacylation, Pro
Z	0.00458234	-0.809099	Ribose 1,5-bisphosphate or 5-ribose-1,2-cyclic phosphate dehydrogenase	Carbohydrates	CO2 fixation	Calvin-Benson cycle
Z	0.00458234	-0.809099	Thiazole biosynthetic enzyme Thi4	Cofactors, Vitamins, Prosthetic Groups, Pigments	-	Thiamin biosynthesis
Salinity	0.00461811	-0.808704	DNA topoisomerase V	DNA Metabolism	DNA replication	DNA topoisomerases, Type I, ATP-independent
NO2.NO3	0.00463528	-0.808514	Nitrogen regulatory protein P-II	Nitrogen Metabolism	-	Ammonia assimilation
POC	0.00466907	-0.808143	DNA ligase, phage-associated	Phages, Prophages, Transposable elements, Plasmids	Phages, Prophages	Phage replication
POC	0.00466907	-0.808143	Glycerophosphoryl diester phosphodiesterase, periplasmic (EC 3.1.4.46)	Carbohydrates	Sugar alcohols	Glycerol and Glycerol-3-phosphate Uptake and Utilization
POC	0.00466907	-0.808143	Saccharopine dehydrogenase [NADP , L-glutamate-forming] (EC 1.5.1.10)	Amino Acids and Derivatives	Lysine, threonine, methionine, and cysteine	Lysine biosynthesis AAA pathway 2
DOC	0.00466982	0.808135	Intracellular septation protein IspA	Cell Division and Cell Cycle	-	Intracellular septation in Enterobacteria
PO4	0.00480744	-0.806644	Protein similar to polyadenylation specificity factor, MJ0047 type	RNA Metabolism	RNA processing and modification	Polyadenylation specificity factor
Chla	0.00480744	-0.806644	tRNA (cytosine34-2'-O-)-methyltransferase (EC 2.1.1.-)	RNA Metabolism	RNA processing and modification	RNA methylation
POC	0.0048712	-0.805964	Geranyl-CoA carboxylase biotin-containing subunit	Fatty Acids, Lipids, and Isoprenoids	Isoprenoids	Acyclic terpenes utilization
POC	0.0048712	-0.805964	Maltose phosphorylase (EC 2.4.1.8)	Carbohydrates	Di- and oligosaccharides	Maltose and Maltodextrin Utilization
Si	0.00489692	0.805691	Biotin carboxyl carrier protein of methylmalonyl-CoA decarboxylase	Respiration	Sodium Ion-Coupled Energetics	Na+ translocating decarboxylases and related biotin-dependent enzymes
Chla	0.00489692	-0.805691	Flagellin protein FlaA	Motility and Chemotaxis	Flagellar motility in Prokaryota	Flagellum
Z	0.00497414	-0.804878	Adenylosuccinate lyase (EC 4.3.2.2)	Nucleosides and Nucleotides	Purines	De Novo Purine Biosynthesis
POC	0.00498935	-0.804719	16S rRNA m(5)C 967 methyltransferase (EC 2.1.1.-)	Clustering-based subsystems	-	Conserved gene cluster associated with Met-tRNA formyltransferase
POC	0.00498935	-0.804719	Gentisate 1,2-dioxygenase (EC 1.13.11.4)	Metabolism of Aromatic Compounds	-	Gentisare degradation
POC	0.00504785	-0.80411	Dihydrolipoamide acyltransferase component of branched-chain alpha-keto acid dehydrogenase complex (EC 2.3.1.168)	Amino Acids and Derivatives	Branched-chain amino acids	Branched chain amino acid degradation regulons
POC	0.00504785	-0.80411	Sodium/glutamate symport protein	Amino Acids and Derivatives	Glutamine, glutamate, aspartate, asparagine; ammonia assimilation	Glutamate and Aspartate uptake in Bacteria
TotalProtists	0.00506411	0.803942	2-aminoethylphosphonate:pyruvate aminotransferase (EC 2.6.1.37)	Phosphorus Metabolism	-	Phosphoenolpyruvate phosphomutase
TotalProtists	0.00508358	-0.803741	4-hydroxyphenylpyruvate dioxygenase (EC 1.13.11.27)	Amino Acids and Derivatives	Aromatic amino acids and derivatives	Aromatic amino acid degradation
Si	0.00508358	0.803741	GTP-binding protein HflX	Protein Metabolism	Protein biosynthesis	Universal GTPases
Chla	0.00508358	-0.803741	Leucine-, isoleucine-, valine-, threonine-, and alanine-binding protein	Carbohydrates	Central carbohydrate metabolism	Dehydrogenase complexes
Chla	0.00508358	-0.803741	Ribosomal large subunit pseudouridine synthase F (EC 4.2.1.70)	RNA Metabolism	RNA processing and modification	RNA pseudouridine syntheses
PO4	0.00521146	-0.802435	DNA-binding response regulator ChvI	Regulation and Cell signaling	-	The Chv regulatory system of Alphaproteobacteria
POC	0.00521146	0.802435	Leucyl-tRNA synthetase (EC 6.1.1.4)	Protein Metabolism	Protein biosynthesis	tRNA aminoacylation, Leu
Salinity	0.00535772	-0.800969	Tol biopolymer transport system, TolR protein	Membrane Transport	-	Ton and Tol transport systems
TN	0.00541621	0.800391	Di-/tripeptide transporter	Membrane Transport	Uni- Sym- and Antiporters	Proton-dependent Peptide Transporters
POC	0.00542623	-0.800292	Indolepyruvate oxidoreductase subunit IorB II (EC 1.2.7.8)	Amino Acids and Derivatives	Aromatic amino acids and derivatives	Aromatic amino acid interconversions with aryl acids
POC	0.00542623	-0.800292	Monoamine oxidase (1.4.3.4)	Amino Acids and Derivatives	Alanine, serine, and glycine	Glycine and Serine Utilization
POC	0.00542623	-0.800292	Similarity with glutathionylspermidine synthase (EC 6.3.1.8), group 1	Stress Response	Oxidative stress	Glutathionylspermidine and Trypanothione
POC	0.00542623	-0.800292	TonB-dependent receptor; Outer membrane receptor for ferrienterochelin and colicins	Cofactors, Vitamins, Prosthetic Groups, Pigments	Folate and pterines	YgfZ-Iron
POC	0.00545252	-0.800034	cytochrome b-5	Respiration	-	Soluble cytochromes and functionally related electron carriers
Z	0.00545252	-0.800034	IMP cyclohydrolase (EC 3.5.4.10)	Nucleosides and Nucleotides	Purines	De Novo Purine Biosynthesis
Z	0.00545252	-0.800034	Phosphoribosylaminoimidazolecarboxamide formyltransferase (EC 2.1.2.3)	Cofactors, Vitamins, Prosthetic Groups, Pigments	Folate and pterines	5-FCL-like protein
POC	0.00548756	-0.799691	Acetyl-CoA C-acyltransferase (EC 2.3.1.16)	Metabolism of Aromatic Compounds	Peripheral pathways for catabolism of aromatic compounds	Benzoate catabolism
Si	0.00557294	0.798863	2-C-methyl-D-erythritol 2,4-cyclodiphosphate synthase (EC 4.6.1.12)	Clustering-based subsystems	-	CBSS-211586.1.peg.3133
DOC	0.00557294	0.798863	Acriflavin resistance protein	Virulence, Disease and Defense	Resistance to antibiotics and toxic compounds	Multidrug Resistance Efflux Pumps
Si	0.00557294	0.798863	Acriflavin resistance protein	Virulence, Disease and Defense	Resistance to antibiotics and toxic compounds	Multidrug Resistance Efflux Pumps
Chla	0.00557294	-0.798863	Benzoylformate decarboxylase (EC 4.1.1.7)	Metabolism of Aromatic Compounds	Peripheral pathways for catabolism of aromatic compounds	Benzoate degradation
Si	0.00557294	0.798863	Cobalamin synthase	Cofactors, Vitamins, Prosthetic Groups, Pigments	Tetrapyrroles	Cobalamin synthesis
NO2.NO3	0.00557294	-0.798863	L-seryl-tRNA(Sec) selenium transferase (EC 2.9.1.1)	Protein Metabolism	Selenoproteins	Selenocysteine metabolism
Si	0.00557294	0.798863	Putative glutathione transporter, ATP-binding component	Sulfur Metabolism	Organic sulfur assimilation	Utilization of glutathione as a sulphur source
Chla	0.00557294	-0.798863	putative periplasmic protein kinase ArgK and related GTPases of G3E family	Protein Metabolism	Protein processing and modification	G3E family of P-loop GTPases (metallocenter biosynthesis)
TN	0.00557294	-0.798863	Succinate dehydrogenase hydrophobic membrane anchor protein	Respiration	Electron donating reactions	Succinate dehydrogenase
DOC	0.00557294	0.798863	Taurine-binding periplasmic protein TauA	Sulfur Metabolism	Organic sulfur assimilation	Taurine Utilization
Si	0.00557294	0.798863	Taurine-binding periplasmic protein TauA	Sulfur Metabolism	Organic sulfur assimilation	Taurine Utilization
DOC	0.00557294	0.798863	Uracil-DNA glycosylase, family 5	DNA Metabolism	DNA repair	Uracil-DNA glycosylase
Si	0.00557294	0.798863	Uracil-DNA glycosylase, family 5	DNA Metabolism	DNA repair	Uracil-DNA glycosylase
Chla	0.00567718	-0.797863	CDP-diacylglycerol--serine O-phosphatidyltransferase (EC 2.7.8.8)	Fatty Acids, Lipids, and Isoprenoids	Phospholipids	Glycerolipid and Glycerophospholipid Metabolism in Bacteria
Si	0.00567718	-0.797863	Flagellar motor switch protein FliG	Motility and Chemotaxis	-	Bacterial Chemotaxis
Si	0.00567718	-0.797863	Glutamate-ammonia-ligase adenylyltransferase (EC 2.7.7.42)	Clustering-based subsystems	-	CBSS-316057.3.peg.3521
Chla	0.00567718	-0.797863	Hydroxymethylglutaryl-CoA reductase (EC 1.1.1.34)	Amino Acids and Derivatives	Branched-chain amino acids	Leucine Degradation and HMG-CoA Metabolism
TotalBacteria	0.00567718	-0.797863	N-acetylglucosamine related transporter, NagX	Carbohydrates	Aminosugars	Chitin and N-acetylglucosamine utilization
Si	0.00567718	-0.797863	Para-aminobenzoate synthase, aminase component (EC 2.6.1.85)	Amino Acids and Derivatives	Aromatic amino acids and derivatives	Chorismate: Intermediate for synthesis of Tryptophan, PAPA antibiotics, PABA, 3-hydroxyanthranilate and more.
Si	0.00567718	0.797863	Ribosomal large subunit pseudouridine synthase A (EC 4.2.1.70)	Clustering-based subsystems	-	EC49-61
Chla	0.00567718	-0.797863	sulfur oxidation protein SoxA	Sulfur Metabolism	-	Sulfur oxidation
Z	0.00570217	-0.797626	4-coumarate--CoA ligase 1 (EC 6.2.1.12)	Secondary Metabolism	Biosynthesis of phenylpropanoids	Caffeic acid derivatives
Z	0.00570217	0.797626	ATP phosphoribosyltransferase regulatory subunit (EC 2.4.2.17)	Amino Acids and Derivatives	Histidine Metabolism	Histidine Biosynthesis
Z	0.00570217	-0.797626	Pyruvate kinase (EC 2.7.1.40)	Carbohydrates	Central carbohydrate metabolism	Entner-Doudoroff Pathway
Z	0.00570217	-0.797626	SSU ribosomal protein S3Ae	Protein Metabolism	Protein biosynthesis	Ribosome SSU eukaryotic and archaeal
Salinity	0.00577623	0.796926	Inner membrane protein translocase component YidC, long form	Clustering-based subsystems	-	CTP synthase (EC 6.3.4.2) cluster
POC	0.005837	0.796356	5-carboxymethyl-2-hydroxymuconate semialdehyde dehydrogenase (EC 1.2.1.60)	Amino Acids and Derivatives	Aromatic amino acids and derivatives	Aromatic amino acid degradation
Si	0.005837	-0.796356	Glutarate-semialdehyde dehydrogenase (EC 1.2.1.20)	Amino Acids and Derivatives	Lysine, threonine, methionine, and cysteine	Lysine degradation
Chla	0.0059612	-0.795205	hydantoin racemase	Nucleosides and Nucleotides	-	Hydantoin metabolism
Chla	0.0059612	-0.795205	Uncharacterized protein YgeA of aspartate/glutamate/hydantoin racemase family	Clustering-based subsystems	Clustering-based subsystems	Putative diaminopropionate ammonia-lyase cluster
Salinity	0.00597377	0.79509	Assimilatory nitrate reductase large subunit (EC:1.7.99.4)	Nitrogen Metabolism	-	Nitrate and nitrite ammonification
Salinity	0.00597377	0.79509	sulfonate monooxygenase	Sulfur Metabolism	Organic sulfur assimilation	Alkanesulfonate assimilation
POC	0.00604413	-0.794446	Predicted manganese transporter, 11 TMS	Membrane Transport	-	Transport of Manganese
Z	0.00604413	-0.794446	Twin-arginine translocation protein TatC	Clustering-based subsystems	proteosome related	Cluster-based Subsystem Grouping Hypotheticals - perhaps Proteosome Related
Chla	0.00607802	0.794138	ABC-type sugar transport system, permease component	Miscellaneous	Plant-Prokaryote DOE project	COG3533
NO2.NO3	0.00607802	0.794138	Di-/tripeptide transporter	Membrane Transport	Uni- Sym- and Antiporters	Proton-dependent Peptide Transporters
Si	0.00607802	0.794138	Maltose/maltodextrin transport ATP-binding protein MalK (EC 3.6.3.19)	Carbohydrates	Di- and oligosaccharides	Maltose and Maltodextrin Utilization
PO4	0.00607802	-0.794138	Ribosomal large subunit pseudouridine synthase C (EC 4.2.1.70)	Clustering-based subsystems	Fatty acid metabolic cluster	COG1399
Z	0.00610649	-0.79388	Crotonyl-CoA carboxylase/reductase, ethylmalonyl-CoA producing	Carbohydrates	Central carbohydrate metabolism	Ethylmalonyl-CoA pathway of C2 assimilation
Z	0.00610649	-0.79388	GTP-binding protein HflX	Protein Metabolism	Protein biosynthesis	Universal GTPases
POC	0.00623989	0.792683	Cystathionine gamma-lyase (EC 4.4.1.1)	Amino Acids and Derivatives	Alanine, serine, and glycine	Glycine and Serine Utilization
Z	0.00623989	-0.792683	Thermosome subunit	Protein Metabolism	Protein folding	Thermosome, archaeal
TotalBacteria	0.00631296	-0.792035	GTP cyclohydrolase III (methanopterin)	Cofactors, Vitamins, Prosthetic Groups, Pigments	Folate and pterines	methanopterin biosynthesis
Chla	0.00631296	-0.792035	Heme biosynthesis protein related to NirL	Cofactors, Vitamins, Prosthetic Groups, Pigments	Tetrapyrroles	Heme biosynthesis orphans
Chla	0.00631296	-0.792035	Heme biosynthesis protein related to NirL and NirH	Cofactors, Vitamins, Prosthetic Groups, Pigments	Tetrapyrroles	Heme biosynthesis orphans
Chla	0.00631296	-0.792035	Riboflavin synthase alpha chain (EC 2.5.1.9)	Cofactors, Vitamins, Prosthetic Groups, Pigments	Riboflavin, FMN, FAD	riboflavin to FAD
TotalProtists	0.00632451	-0.791933	Manganese-dependent inorganic pyrophosphatase (EC 3.6.1.1)	Phosphorus Metabolism	-	Phosphate metabolism
TotalProtists	0.00637708	-0.791471	Fumarate hydratase class I, aerobic (EC 4.2.1.2)	Carbohydrates	Central carbohydrate metabolism	TCA Cycle
NO2.NO3	0.00637708	-0.791471	N-succinyl-L,L-diaminopimelate desuccinylase (EC 3.5.1.18)	Amino Acids and Derivatives	Arginine; urea cycle, polyamines	Arginine Biosynthesis extended
TN	0.00637708	-0.791471	Predicted nucleoside ABC transporter, substrate-binding component	Carbohydrates	Monosaccharides	Deoxyribose and Deoxynucleoside Catabolism
TN	0.00637708	0.791471	YgjD/Kae1/Qri7 family, required for N6-threonylcarbamoyl adenosine t(6)A37 modification in tRNA	Cell Division and Cell Cycle	-	Macromolecular synthesis operon
POC	0.00641475	-0.791141	COG2047: Uncharacterized protein (ATP-grasp superfamily)	RNA Metabolism	RNA processing and modification	Queuosine-Archaeosine Biosynthesis
Z	0.00641475	-0.791141	Malate synthase (EC 2.3.3.9)	Carbohydrates	Central carbohydrate metabolism	Glyoxylate bypass
POC	0.00641475	-0.791141	Phosphate starvation-inducible ATPase PhoH with RNA binding motif	Clustering-based subsystems	-	CBSS-56780.10.peg.1536
Salinity	0.00647972	0.790576	DNA repair protein RadA	DNA Metabolism	DNA repair	DNA repair, bacterial
NO2.NO3	0.00651422	-0.790277	Altronate hydrolase (EC 4.2.1.7)	Carbohydrates	Monosaccharides	D-Galacturonate and D-Glucuronate Utilization
Si	0.00651422	0.790277	Branched-chain alpha-keto acid dehydrogenase, E1 component, beta subunit (EC 1.2.4.4)	Amino Acids and Derivatives	Branched-chain amino acids	Branched chain amino acid degradation regulons
POC	0.00651422	0.790277	Thioredoxin	Miscellaneous	Plant-Prokaryote DOE project	DOE COG2016
TotalProtists	0.00668452	0.78882	Phosphomannomutase (EC 5.4.2.8)	Carbohydrates	Monosaccharides	Mannose Metabolism
NO2.NO3	0.00681113	0.818182	Translation elongation factor G paralog	Protein Metabolism	Protein biosynthesis	Translation elongation factor G family
Z	0.00681441	-0.787726	Delta-1-pyrroline-5-carboxylate dehydrogenase (EC 1.5.1.12)	Amino Acids and Derivatives	Arginine; urea cycle, polyamines	Arginine and Ornithine Degradation
TotalProtists	0.00681441	-0.787726	L-arabonate dehydratase (EC 4.2.1.25)	Carbohydrates	Monosaccharides	L-Arabinose utilization
TotalProtists	0.00681441	-0.787726	Uracil-xanthine permease	Nucleosides and Nucleotides	Purines	Purine Utilization
Z	0.0071047	0.785334	Arginine-tRNA-protein transferase (EC 2.3.2.8)	Protein Metabolism	Protein degradation	Protein degradation
Si	0.00712028	0.785207	Glutaminase (EC 3.5.1.2)	Amino Acids and Derivatives	Glutamine, glutamate, aspartate, asparagine; ammonia assimilation	Glutamine, Glutamate, Aspartate and Asparagine Biosynthesis
Chla	0.00712028	0.785207	Phenylacetate degradation enoyl-CoA hydratase PaaA (EC 4.2.1.17)	Metabolism of Aromatic Compounds	-	Phenylacetyl-CoA catabolic pathway (core)
Si	0.00712028	0.785207	prolyl oligopeptidase family protein	Miscellaneous	Plant-Prokaryote DOE project	Synechocystis experimental
Salinity	0.00713961	0.78505	Cysteine synthase (EC 2.5.1.47)	Amino Acids and Derivatives	Lysine, threonine, methionine, and cysteine	Cysteine Biosynthesis
Z	0.00718844	-0.784656	NADPH-dependent 7-cyano-7-deazaguanine reductase (EC 1.7.1.-)	RNA Metabolism	RNA processing and modification	Queuosine-Archaeosine Biosynthesis
POC	0.00718844	-0.784656	YciL protein	Miscellaneous	-	Broadly distributed proteins not in subsystems
POC	0.00724549	0.784198	Protein export cytoplasm protein SecA ATPase RNA helicase (TC 3.A.5.1.1)	Clustering-based subsystems	Protein export?	CBSS-393121.3.peg.2760
Salinity	0.00733127	0.783514	Copper resistance protein D	Virulence, Disease and Defense	Resistance to antibiotics and toxic compounds	Copper homeostasis
Salinity	0.00733127	0.783514	SSU ribosomal protein S3e (S3p)	Protein Metabolism	Protein biosynthesis	Ribosome SSU eukaryotic and archaeal
DOC	0.00748847	0.782275	3-hydroxyacyl-CoA dehydrogenase (EC 1.1.1.35)	Amino Acids and Derivatives	Branched-chain amino acids	Isoleucine degradation
DOC	0.00748847	0.782275	Phosphoribosyl-ATP pyrophosphatase (EC 3.6.1.31)	Amino Acids and Derivatives	Histidine Metabolism	Histidine Biosynthesis
TotalBacteria	0.00748847	-0.782275	Similar to N-terminal domain of competence/damage-inducible protein CinA, molybdopterin binding motif	Miscellaneous	Plant-Prokaryote DOE project	Competence or DNA damage-inducible protein CinA and related protein families
Si	0.007571	0.781632	Peptidyl-prolyl cis-trans isomerase ppiB (EC 5.2.1.8)	Protein Metabolism	Protein folding	Peptidyl-prolyl cis-trans isomerase
NO2.NO3	0.007571	-0.781632	Similarity to Na+/myo-inositol cotransporter	Miscellaneous	Plant-Prokaryote DOE project	At4g17370
PO4	0.007571	-0.781632	Similarity to Na+/myo-inositol cotransporter	Miscellaneous	Plant-Prokaryote DOE project	At4g17370
Z	0.00757873	-0.781572	Beta-ketoadipyl CoA thiolase (EC 2.3.1.-)	Metabolism of Aromatic Compounds	Metabolism of central aromatic intermediates	Protocatechuate branch of beta-ketoadipate pathway
Salinity	0.00761727	-0.781273	L-asparaginase (EC 3.5.1.1)	Amino Acids and Derivatives	Glutamine, glutamate, aspartate, asparagine; ammonia assimilation	Glutamine, Glutamate, Aspartate and Asparagine Biosynthesis
Z	0.00766891	-0.780875	Sporulation initiation inhibitor protein Soj	Cell Division and Cell Cycle	-	Bacterial Cytoskeleton
Salinity	0.00779049	-0.779945	Flagellar motor switch protein FliG	Motility and Chemotaxis	-	Bacterial Chemotaxis
Salinity	0.00779049	-0.779945	Glutamate-ammonia-ligase adenylyltransferase (EC 2.7.7.42)	Clustering-based subsystems	-	CBSS-316057.3.peg.3521
Salinity	0.00779049	-0.779945	Para-aminobenzoate synthase, aminase component (EC 2.6.1.85)	Amino Acids and Derivatives	Aromatic amino acids and derivatives	Chorismate: Intermediate for synthesis of Tryptophan, PAPA antibiotics, PABA, 3-hydroxyanthranilate and more.
NO2.NO3	0.00788889	-0.7792	DNA mismatch repair protein MutS	DNA Metabolism	DNA repair	DNA repair, bacterial MutL-MutS system
TotalProtists	0.00788889	0.7792	Pyruvate carboxyl transferase (EC 6.4.1.1)	Carbohydrates	Central carbohydrate metabolism	Pyruvate metabolism I: anaplerotic reactions, PEP
TN	0.00788889	-0.7792	ubiquinol cytochrome C oxidoreductase, cytochrome C1 subunit	Respiration	Electron accepting reactions	Ubiquinone Menaquinone-cytochrome c reductase complexes
Salinity	0.00793938	-0.77882	ATP synthase gamma chain (EC 3.6.3.14)	Respiration	ATP synthases	F0F1-type ATP synthase
Salinity	0.00793938	-0.77882	DNA topoisomerase VI subunit B (EC 5.99.1.3)	DNA Metabolism	DNA replication	DNA topoisomerases, Type II, ATP-dependent
TotalProtists	0.00796586	0.778621	Predicted L-rhamnose ABC transporter, substrate-binding component	Carbohydrates	Monosaccharides	L-rhamnose utilization
NO2.NO3	0.00799826	0.778379	5-nucleotidase SurE (EC 3.1.3.5)	Clustering-based subsystems	-	CBSS-211586.1.peg.3133
DOC	0.00799826	0.778379	delta 1-pyrroline-5-carboxylate synthetase	Cofactors, Vitamins, Prosthetic Groups, Pigments	Folate and pterines	Methanopterin biosynthesis2
PO4	0.00803314	-0.778119	Aerobic cobaltochelatase CobT subunit (EC 6.6.1.2)	Cofactors, Vitamins, Prosthetic Groups, Pigments	Tetrapyrroles	Coenzyme B12 biosynthesis
POC	0.00803314	0.778119	Potassium uptake protein TrkH	Clustering-based subsystems	-	Cluster co-expressed with butyrate metabolism cluster
TN	0.00803314	-0.778119	Ribonucleotide reductase of class Ia (aerobic), alpha subunit (EC 1.17.4.1)	Clustering-based subsystems	-	Ribonucleotide reductase cluster
Z	0.0080843	0.777739	Na+/H+ antiporter NhaD type	Membrane Transport	Uni- Sym- and Antiporters	NhaA, NhaD and Sodium-dependent phosphate transporters
POC	0.00814041	-0.777324	Glucosamine-6-phosphate deaminase (EC 3.5.99.6)	Carbohydrates	Aminosugars	Chitin and N-acetylglucosamine utilization
POC	0.00814041	-0.777324	Taurine transport system permease protein TauC	Sulfur Metabolism	Organic sulfur assimilation	Taurine Utilization
Chla	0.00823557	0.806061	Citrate synthase (si) (EC 2.3.3.1)	Carbohydrates	Central carbohydrate metabolism	Glyoxylate bypass
DOC	0.00823557	-0.806061	Transketolase (EC 2.2.1.1)	Carbohydrates	-	Sugar utilization in Thermotogales
Z	0.00840187	-0.775418	LSU ribosomal protein L33p	Miscellaneous	Plant-Prokaryote DOE project	COG0523
POC	0.00840187	-0.775418	Pyrimidine ABC transporter, transmembrane component 2	Nucleosides and Nucleotides	Pyrimidines	Pyrimidine utilization
TotalProtists	0.00857688	-0.774165	Inner membrane protein YqiK	Miscellaneous	-	YbbK
Si	0.00887954	-0.77204	2-keto-3-deoxy-D-arabino-heptulosonate-7-phosphate synthase I alpha (EC 2.5.1.54)	Amino Acids and Derivatives	Aromatic amino acids and derivatives	Chorismate Synthesis
TN	0.00887954	-0.77204	Cell division protein FtsZ (EC 3.4.24.-)	Cell Division and Cell Cycle	-	Bacterial Cytoskeleton
Z	0.00887954	-0.77204	Isocitrate lyase (EC 4.1.3.1)	Carbohydrates	Central carbohydrate metabolism	Glyoxylate bypass
POC	0.00887954	0.77204	SSU ribosomal protein S12p (S23e)	Protein Metabolism	Protein biosynthesis	Ribosome SSU bacterial
Z	0.00893058	-0.771687	LSU ribosomal protein L7e (L30p)	Protein Metabolism	Protein biosynthesis	Ribosome LSU eukaryotic and archaeal
POC	0.00912196	-0.770375	Acetoacetyl-CoA reductase (EC 1.1.1.36) of ethylmalonyl-CoA pathway	Carbohydrates	Central carbohydrate metabolism	Ethylmalonyl-CoA pathway of C2 assimilation
POC	0.00912196	-0.770375	Carotenoid cis-trans isomerase (EC 5.2.-.-)	Fatty Acids, Lipids, and Isoprenoids	Isoprenoids	Carotenoids
POC	0.00912196	-0.770375	LSU ribosomal protein P0 (L10p)	Protein Metabolism	Protein biosynthesis	Ribosome LSU eukaryotic and archaeal
POC	0.00912196	-0.770375	Mlr7403 protein	Clustering-based subsystems	-	CBSS-290633.1.peg.1906
POC	0.00912196	-0.770375	Putative TEGT family carrier/transport protein	Clustering-based subsystems	Translation	CBSS-326442.4.peg.1852
POC	0.00912196	-0.770375	ThiJ/PfpI family protein	Clustering-based subsystems	-	CBSS-176280.1.peg.1561
Si	0.00927422	0.769345	Biosynthetic Aromatic amino acid aminotransferase alpha (EC 2.6.1.57)	Amino Acids and Derivatives	Aromatic amino acids and derivatives	Phenylalanine and Tyrosine Branches from Chorismate
TotalBacteria	0.00927422	-0.769345	Cytochrome b6-f complex subunit IV (PetD)	Respiration	-	Cytochrome B6-F complex
DOC	0.00927422	0.769345	DNA-directed RNA polymerase subunit A'' (EC 2.7.7.6)	RNA Metabolism	Transcription	RNA polymerase archaeal
Si	0.00927422	0.769345	DNA-directed RNA polymerase subunit B' (EC 2.7.7.6)	RNA Metabolism	Transcription	RNA polymerase archaeal
TotalBacteria	0.00927422	-0.769345	Flagellar regulatory protein FleQ	Motility and Chemotaxis	Flagellar motility in Prokaryota	Flagellum
DOC	0.00927422	0.769345	Glutathione reductase (EC 1.8.1.7)	Stress Response	Oxidative stress	Glutathione: Redox cycle
Si	0.00927422	0.769345	Glutathione reductase (EC 1.8.1.7)	Stress Response	Oxidative stress	Glutathione: Redox cycle
DOC	0.00927422	0.769345	Ribonucleotide reductase transcriptional regulator NrdR	Nucleosides and Nucleotides	-	Ribonucleotide reduction
TotalProtists	0.0092863	0.769263	ATP-dependent protease HslV (EC 3.4.25.-)	Protein Metabolism	Protein degradation	Proteasome bacterial
Z	0.0092863	-0.769263	Methylisocitrate lyase (EC 4.1.3.30)	Carbohydrates	Organic acids	Methylcitrate cycle
Chla	0.00930684	-0.769126	Glutamate formiminotransferase (EC 2.1.2.5)	Amino Acids and Derivatives	Histidine Metabolism	Histidine Degradation
TN	0.00930684	-0.769126	HtrA protease/chaperone protein	Cell Wall and Capsule	Gram-Negative cell wall components	Lipopolysaccharide assembly
TN	0.00930684	0.769126	Predicted nucleoside ABC transporter, permease 1 component	Carbohydrates	Monosaccharides	Deoxyribose and Deoxynucleoside Catabolism
POC	0.00942583	-0.768331	ATP phosphoribosyltransferase catalytic subunit (EC 2.4.2.17)	Amino Acids and Derivatives	Histidine Metabolism	Histidine Biosynthesis
Salinity	0.00945418	-0.768143	Methylthioribose-1-phosphate isomerase (EC 5.3.1.23)	Amino Acids and Derivatives	Lysine, threonine, methionine, and cysteine	Methionine Salvage
TN	0.00947014	0.768037	Acetylaminoadipate kinase (EC 2.7.2.-)	Amino Acids and Derivatives	Lysine, threonine, methionine, and cysteine	Lysine biosynthesis AAA pathway 2
Si	0.00947014	0.768037	Ferritin-like protein 2	Miscellaneous	Plant-Prokaryote DOE project	Iron-sulfur cluster assembly
DOC	0.00947014	0.768037	Glutamate Aspartate transport ATP-binding protein GltL (TC 3.A.1.3.4)	Amino Acids and Derivatives	Glutamine, glutamate, aspartate, asparagine; ammonia assimilation	Glutamate and Aspartate uptake in Bacteria
DOC	0.00947014	0.768037	N-acetylgalactosamine 6-sulfate sulfatase (GALNS)	Carbohydrates	Aminosugars	N-Acetyl-Galactosamine and Galactosamine Utilization
Si	0.00947014	0.768037	Nucleoside triphosphate pyrophosphohydrolase MazG	Dormancy and Sporulation	-	Sporulation Cluster
TotalBacteria	0.00947014	0.768037	Oligopeptide ABC transporter, periplasmic oligopeptide-binding protein OppA (TC 3.A.1.5.1)	Membrane Transport	ABC transporters	ABC transporter oligopeptide (TC 3.A.1.5.1)
DOC	0.00947014	0.768037	Succinyl-CoA ligase [GDP-forming] alpha chain (EC 6.2.1.4)	Carbohydrates	Central carbohydrate metabolism	TCA Cycle
POC	0.00961967	-0.767051	Aspartokinase (EC 2.7.2.4)	Amino Acids and Derivatives	Lysine, threonine, methionine, and cysteine	Lysine Biosynthesis DAP Pathway
POC	0.00961967	-0.767051	Phosphate starvation-inducible protein PhoH	Phosphorus Metabolism	-	P uptake (cyanobacteria)
POC	0.00961967	-0.767051	Phosphate starvation-inducible protein PhoH, predicted ATPase	Clustering-based subsystems	-	CBSS-56780.10.peg.1536
Z	0.00961967	-0.767051	TRAP-type C4-dicarboxylate transport system, possibly of alkanesulfonates, small permease component	Miscellaneous	Plant-Prokaryote DOE project	At4g17370
TotalProtists	0.00963836	0.766929	ATP-dependent Clp protease ATP-binding subunit ClpX	Protein Metabolism	Protein degradation	Proteasome bacterial
TN	0.00963836	-0.766929	Phenylacetate-coenzyme A ligase (EC 6.2.1.30) PaaF	Metabolism of Aromatic Compounds	-	Phenylacetyl-CoA catabolic pathway (core)
NO2.NO3	0.00963836	-0.766929	tolB protein precursor, periplasmic protein involved in the tonb-independent uptake of group A colicins	Membrane Transport	-	Ton and Tol transport systems
Salinity	0.00972573	0.766359	RNA polymerase sigma factor RpoH-related protein	RNA Metabolism	Transcription	Transcription initiation, bacterial sigma factors
POC	0.00978704	0.765961	NAD-dependent glyceraldehyde-3-phosphate dehydrogenase (EC 1.2.1.12)	Carbohydrates	Central carbohydrate metabolism	Entner-Doudoroff Pathway
DOC	0.00984414	-0.793939	Glycyl-tRNA synthetase alpha chain (EC 6.1.1.14)	Protein Metabolism	Protein biosynthesis	tRNA aminoacylation, Gly
NO2.NO3	0.00984414	-0.793939	Omega-amino acid--pyruvate aminotransferase (EC 2.6.1.18)	Carbohydrates	Central carbohydrate metabolism	Pyruvate Alanine Serine Interconversions
DOC	0.00997949	0.764723	carbon monoxide dehydrogenase E protein	Clustering-based subsystems	-	CBSS-314269.3.peg.1840
Chla	0.00997949	-0.764723	Cytochrome c heme lyase subunit CcmL	Respiration	-	Biogenesis of c-type cytochromes
PO4	0.00997949	-0.764723	Eukaryotic translation initiation factor 2 gamma subunit	Protein Metabolism	Protein biosynthesis	Translation initiation factors eukaryotic and archaeal
Si	0.00997949	0.764723	Flagellar biosynthesis protein FliQ	Motility and Chemotaxis	Flagellar motility in Prokaryota	Flagellum
Chla	0.00997949	-0.764723	Mesaconyl-CoA hydratase	Carbohydrates	Central carbohydrate metabolism	Ethylmalonyl-CoA pathway of C2 assimilation
Chla	0.00997949	-0.764723	Nitrate ABC transporter, permease protein	Nitrogen Metabolism	-	Nitrate and nitrite ammonification
DOC	0.00997949	0.764723	Phosphonoacetate hydrolase (EC 3.11.1.2)	Phosphorus Metabolism	-	Phosphonate metabolism
TotalBacteria	0.00997949	-0.764723	Ribosomal large subunit pseudouridine synthase E (EC 4.2.1.70)	RNA Metabolism	RNA processing and modification	RNA pseudouridine syntheses
TotalProtists	0.0100971	0.763975	LSU ribosomal protein L6p (L9e)	Protein Metabolism	Protein biosynthesis	Ribosome LSU bacterial
POC	0.0101522	-0.763627	Alpha-glucosidase AglA	Membrane Transport	ABC transporters	Periplasmic-Binding-Protein-Dependent Transport System for &#945;-Glucosides
POC	0.0101522	-0.763627	UPF0129 protein MJ1474	Respiration	-	Methanogenesis strays
POC	0.0102345	-0.763109	ABC-type polar amino acid transport system, ATPase component	Clustering-based subsystems	Translation	CBSS-326442.4.peg.1852
POC	0.0102345	-0.763109	Glutamate--cysteine ligase (EC 6.3.2.2)	Cofactors, Vitamins, Prosthetic Groups, Pigments	Folate and pterines	YgfZ
Z	0.0102345	-0.763109	Phospholipase/carboxylesterase family protein (EC 3.1.-.-)	Miscellaneous	Plant-Prokaryote DOE project	At2g23840
DOC	0.0102723	0.762873	Fe-S-cluster-containing hydrogenase components 1	Respiration	Electron accepting reactions	Anaerobic respiratory reductases
TotalProtists	0.0103445	0.762422	Nucleotide sugar epimerase	Clustering-based subsystems	-	CBSS-296591.1.peg.2330
Z	0.0103809	-0.762195	Succinyl-CoA ligase [ADP-forming] alpha chain (EC 6.2.1.5)	Carbohydrates	Central carbohydrate metabolism	TCA Cycle
Z	0.0104029	-0.762059	Integration host factor beta subunit	DNA Metabolism	-	DNA structural proteins, bacterial
POC	0.0109515	-0.758717	6-pyruvoyl tetrahydrobiopterin synthase (EC 4.2.3.12)	Cofactors, Vitamins, Prosthetic Groups, Pigments	Folate and pterines	Methanopterin biosynthesis2
DOC	0.0110894	0.757896	Ferric iron ABC transporter, permease protein	Iron acquisition and metabolism	-	Campylobacter Iron Metabolism
DOC	0.0110894	0.757896	Flagellar motor switch protein FliN	Motility and Chemotaxis	-	Bacterial Chemotaxis
Z	0.0112488	-0.756955	ABC-type multidrug transport system, permease component	Clustering-based subsystems	Cytochrome biogenesis	CBSS-196164.1.peg.1690
Z	0.0112488	-0.756955	GTP pyrophosphokinase (EC 2.7.6.5), (p)ppGpp synthetase II	Clustering-based subsystems	Probably GTP or GMP signaling related	CBSS-176299.4.peg.1292
Z	0.0112488	-0.756955	Sulfite oxidase	Sulfur Metabolism	-	Sulfur oxidation
POC	0.0112789	-0.756778	Glycolate dehydrogenase (EC 1.1.99.14), iron-sulfur subunit GlcF	Carbohydrates	Central carbohydrate metabolism	Glycolate, glyoxylate interconversions
POC	0.0112789	-0.756778	Inositol transport system permease protein	Carbohydrates	Sugar alcohols	Inositol catabolism
POC	0.0112789	-0.756778	Probable component of the lipoprotein assembly complex (forms a complex with YaeT, YfgL, and NlpB)	Cell Wall and Capsule	Gram-Negative cell wall components	Lipopolysaccharide assembly
NO2.NO3	0.0113061	0.75662	3-dehydroquinate dehydratase II (EC 4.2.1.10)	Amino Acids and Derivatives	Aromatic amino acids and derivatives	Chorismate Synthesis
TotalBacteria	0.0113061	0.75662	Na+/H+ antiporter NhaD type	Membrane Transport	Uni- Sym- and Antiporters	NhaA, NhaD and Sodium-dependent phosphate transporters
TotalBacteria	0.0113061	-0.75662	Phosphoribosylformylglycinamidine cyclo-ligase (EC 6.3.3.1)	Cofactors, Vitamins, Prosthetic Groups, Pigments	Folate and pterines	YgfZ
Chla	0.0113411	-0.756415	DNA-directed RNA polymerase subunit A'' (EC 2.7.7.6)	RNA Metabolism	Transcription	RNA polymerase archaeal
TotalBacteria	0.0113411	-0.756415	Ferredoxin--NADP(+) reductase, actinobacterial (eukaryote-like) type (EC 1.18.1.2)	Sulfur Metabolism	Inorganic sulfur assimilation	Inorganic Sulfur Assimilation
Chla	0.0113411	-0.756415	Heme biosynthesis protein related to NirD	Cofactors, Vitamins, Prosthetic Groups, Pigments	Tetrapyrroles	Heme biosynthesis orphans
Chla	0.0113411	-0.756415	Heme biosynthesis protein related to NirD and NirG	Cofactors, Vitamins, Prosthetic Groups, Pigments	Tetrapyrroles	Heme biosynthesis orphans
PO4	0.0113411	-0.756415	Translation elongation factor P	Protein Metabolism	Protein biosynthesis	Translation elongation factors bacterial
Z	0.0113956	-0.756098	DNA-directed RNA polymerase subunit A (EC 2.7.7.6)	RNA Metabolism	Transcription	RNA polymerase archaeal
Z	0.0113956	-0.756098	LSU ribosomal protein L2p (L8e)	Protein Metabolism	Protein biosynthesis	Ribosome LSU bacterial
POC	0.0115131	-0.755416	Alternative cytochrome c oxidase polypeptide CoxM (EC 1.9.3.1)	Respiration	Electron accepting reactions	Terminal cytochrome C oxidases
POC	0.0115131	-0.755416	Functional role page for Anaerobic nitric oxide reductase transcription regulator NorR	Nitrogen Metabolism	-	Nitrosative stress
POC	0.0115131	-0.755416	Integral membrane protein YggT, involved in response to extracytoplasmic stress (osmotic shock)	Clustering-based subsystems	-	CBSS-630.2.peg.3360
POC	0.0115131	-0.755416	Leucine-responsive regulatory protein, regulator for leucine (or lrp) regulon and high-affinity branched-chain amino acid transport system	Amino Acids and Derivatives	Branched-chain amino acids	Branched-Chain Amino Acid Biosynthesis
Z	0.0115131	-0.755416	RNA polymerase sigma factor RpoE	RNA Metabolism	Transcription	Transcription initiation, bacterial sigma factors
POC	0.0115131	-0.755416	TcuA: flavoprotein used to oxidize tricarballylate to cis-aconitate	Carbohydrates	Organic acids	Tricarballylate Utilization
POC	0.0115131	-0.755416	tRNA pseudouridine 55 synthase (EC 4.2.1.70)	RNA Metabolism	RNA processing and modification	rRNA modification Archaea
POC	0.0115131	-0.755416	V-type ATP synthase subunit K (EC 3.6.3.14)	Miscellaneous	Plant-Prokaryote DOE project	Iojap
TN	0.0116449	-0.754658	Homoserine O-succinyltransferase (EC 2.3.1.46)	Amino Acids and Derivatives	Lysine, threonine, methionine, and cysteine	Methionine Biosynthesis
NO2.NO3	0.0116513	0.781818	Membrane alanine aminopeptidase N (EC 3.4.11.2)	Protein Metabolism	Protein degradation	Aminopeptidases (EC 3.4.11.-)
NO2.NO3	0.0116513	-0.781818	Pyruvate,phosphate dikinase (EC 2.7.9.1)	Carbohydrates	Central carbohydrate metabolism	Glycolysis and Gluconeogenesis
TN	0.0117948	-0.753803	Carbamoyl-phosphate synthase small chain (EC 6.3.5.5)	Cell Division and Cell Cycle	-	Macromolecular synthesis operon
NO2.NO3	0.0117948	-0.753803	Carbamoyl-phosphate synthase small chain (EC 6.3.5.5)	Cell Division and Cell Cycle	-	Macromolecular synthesis operon
POC	0.0117948	0.753803	Transcription termination factor Rho	RNA Metabolism	Transcription	Transcription factors bacterial
POC	0.011874	-0.753354	Oxidoreductase, NAD(P)-dependent, weak similarity to Myo-inositol 2-dehydrogenase	Miscellaneous	Plant-Prokaryote DOE project	At4g17370
PO4	0.0119149	-0.753123	Collagen alpha 1(I) chain precursor	Protein Metabolism	Protein biosynthesis	Nucleolar protein complex
TotalBacteria	0.0119149	0.753123	Cytochrome d ubiquinol oxidase subunit I (EC 1.10.3.-)	Respiration	Electron accepting reactions	Terminal cytochrome d ubiquinol oxidases
Chla	0.0119149	-0.753123	DNA-binding protein MTH1615	RNA Metabolism	RNA processing and modification	tRNA modification Archaea
PO4	0.0119149	-0.753123	Inner membrane protein translocase component YidC, short form OxaI-like	Clustering-based subsystems	-	Cluster with second YidC in Bacilli
Si	0.0119149	0.753123	Membrane-bound lytic murein transglycosylase A precursor (EC 3.2.1.-)	Cell Wall and Capsule	-	Murein Hydrolases
NO2.NO3	0.0119149	0.753123	Metal-dependent hydrolases of the beta-lactamase superfamily I; PhnP protein	Phosphorus Metabolism	-	Alkylphosphonate utilization
NO2.NO3	0.0119149	-0.753123	Metallo-beta-lactamase family protein, RNA-specific	Clustering-based subsystems	-	Bacterial RNA-metabolizing Zn-dependent hydrolases
TotalBacteria	0.0119149	-0.753123	Nicotinate-nucleotide adenylyltransferase (EC 2.7.7.18)	Cofactors, Vitamins, Prosthetic Groups, Pigments	NAD and NADP	NAD and NADP cofactor biosynthesis global
TotalBacteria	0.0119149	0.753123	N-methylhydantoinase A (EC 3.5.2.14)	Amino Acids and Derivatives	-	Creatine and Creatinine Degradation
DOC	0.0119149	0.753123	Protein YicC	Clustering-based subsystems	-	CBSS-323097.3.peg.2594
NO2.NO3	0.0119149	0.753123	Protein-export membrane protein SecF (TC 3.A.5.1.1)	Membrane Transport	Protein translocation across cytoplasmic membrane	HtrA and Sec secretion
DOC	0.0119149	0.753123	Pyridine nucleotide-disulphide oxidoreductase associated with reductive pyrimidine catabolism	Nucleosides and Nucleotides	Pyrimidines	Pyrimidine utilization
PO4	0.0119149	-0.753123	SSU ribosomal protein S6e	Protein Metabolism	Protein biosynthesis	Ribosome SSU eukaryotic and archaeal
Salinity	0.0120301	0.752476	NADPH-dependent methylglyoxal reductase (D-lactaldehyde dehydrogenase)	Carbohydrates	Central carbohydrate metabolism	Methylglyoxal Metabolism
POC	0.0120736	-0.752232	Dihydroorotase (EC 3.5.2.3)	Cofactors, Vitamins, Prosthetic Groups, Pigments	Folate and pterines	YgfZ
DOC	0.0122834	0.751068	3-oxoadipate CoA-transferase subunit A (EC 2.8.3.6)	Metabolism of Aromatic Compounds	Metabolism of central aromatic intermediates	Catechol branch of beta-ketoadipate pathway
DOC	0.0122834	0.751068	Clavaminate synthase-like protein At3g21360 (EC 1.-.-.-)	Miscellaneous	Plant-Prokaryote DOE project	At4g17370
Si	0.0122834	0.751068	Cyanophycin synthase (EC 6.3.2.29)(EC 6.3.2.30)	Amino Acids and Derivatives	Arginine; urea cycle, polyamines	Cyanophycin Metabolism
Chla	0.0122834	-0.751068	General secretion pathway protein A	Membrane Transport	Protein secretion system, Type II	General Secretion Pathway
DOC	0.0122834	0.751068	Hemoprotein HemQ, essential component of heme biosynthetic pathway in Gram-positive bacteria	Cofactors, Vitamins, Prosthetic Groups, Pigments	Tetrapyrroles	Heme and Siroheme Biosynthesis
NO2.NO3	0.0122834	-0.751068	N-acetylglucosamine-1-phosphate uridyltransferase eukaryotic (EC 2.7.7.23)	Cell Wall and Capsule	-	Peptidoglycan Biosynthesis
DOC	0.0122834	0.751068	Phosphonate ABC transporter ATP-binding protein (TC 3.A.1.9.1)	Membrane Transport	ABC transporters	ABC transporter alkylphosphonate (TC 3.A.1.9.1)
DOC	0.0122834	0.751068	Pup ligase PafA, possible component of postulated heterodimer PafA-PafA'	Clustering-based subsystems	proteosome related	Cluster-based Subsystem Grouping Hypotheticals - perhaps Proteosome Related
Chla	0.0122834	-0.751068	Queuosine biosynthesis QueD, PTPS-I	Cofactors, Vitamins, Prosthetic Groups, Pigments	Folate and pterines	Methanopterin biosynthesis2
DOC	0.0122834	0.751068	Rubredoxin-NAD(+) reductase (EC 1.18.1.1)	Stress Response	Oxidative stress	Rubrerythrin
DOC	0.0122834	-0.751068	Succinate dehydrogenase hydrophobic membrane anchor protein	Respiration	Electron donating reactions	Succinate dehydrogenase
Z	0.0123317	-0.750801	Ribosomal protein S12p Asp88 (E. coli) methylthiotransferase	Protein Metabolism	Protein processing and modification	Ribosomal protein S12p Asp methylthiotransferase
Z	0.0123317	-0.750801	tRNA-(ms[2]io[6]A)-hydroxylase (EC 1.-.-.-)	RNA Metabolism	RNA processing and modification	tRNA modification Bacteria
Si	0.0124109	0.750367	tRNA (cytosine34-2'-O-)-methyltransferase (EC 2.1.1.-)	RNA Metabolism	RNA processing and modification	RNA methylation
Z	0.0124779	0.75	Peptide methionine sulfoxide reductase MsrB (EC 1.8.4.12)	Carbohydrates	-	Unknown carbohydrate utilization ( cluster Ydj )
Z	0.012567	-0.749515	Chromosome (plasmid) partitioning protein ParA	Cell Division and Cell Cycle	-	Bacterial Cytoskeleton
Z	0.012567	-0.749515	Ribonuclease T (EC 3.1.13.-)	RNA Metabolism	RNA processing and modification	tRNA processing
POC	0.012567	-0.749515	Trehalose phosphorylase (EC 2.4.1.64)	Carbohydrates	Di- and oligosaccharides	Trehalose Biosynthesis
DOC	0.0128997	0.747724	Branched-chain alpha-keto acid dehydrogenase, E1 component, beta subunit (EC 1.2.4.4)	Amino Acids and Derivatives	Branched-chain amino acids	Branched chain amino acid degradation regulons
POC	0.0128997	0.747724	NADH-ubiquinone oxidoreductase chain D (EC 1.6.5.3)	Respiration	Electron donating reactions	Respiratory Complex I
POC	0.0128997	0.747724	Pyruvate dehydrogenase E1 component alpha subunit (EC 1.2.4.1)	Carbohydrates	Central carbohydrate metabolism	Dehydrogenase complexes
POC	0.0128997	0.747724	Translation elongation factor 1 alpha subunit	Protein Metabolism	Protein biosynthesis	Translation elongation factors eukaryotic and archaeal
TotalProtists	0.0129748	0.747324	Aconitate hydratase X, predicted	Carbohydrates	Central carbohydrate metabolism	TCA Cycle
TotalProtists	0.0129748	-0.747324	FIG000875: Thioredoxin domain-containing protein EC-YbbN	Miscellaneous	Plant-Prokaryote DOE project	COG3760
TotalProtists	0.0129748	-0.747324	intein-containing	Protein Metabolism	Protein processing and modification	Inteins
TotalProtists	0.0129748	-0.747324	Legionaminic acid synthase (EC 2.5.1.56)	Cell Wall and Capsule	Capsular and extracellular polysacchrides	Legionaminic Acid Biosynthesis
TotalProtists	0.0129748	-0.747324	Mannose-1-phosphate guanylyltransferase (GDP) (EC 2.7.7.22)	Carbohydrates	Monosaccharides	Mannose Metabolism
TotalProtists	0.0129748	-0.747324	NG,NG-dimethylarginine dimethylaminohydrolase 1 (EC 3.5.3.18)	Stress Response	-	Dimethylarginine metabolism
TotalProtists	0.0129748	-0.747324	Periplasmic beta-glucosidase (EC 3.2.1.21)	Carbohydrates	Di- and oligosaccharides	Beta-Glucoside Metabolism
TotalProtists	0.0129748	-0.747324	RNA binding methyltransferase FtsJ like	RNA Metabolism	RNA processing and modification	rRNA modification Bacteria
TotalProtists	0.0129748	-0.747324	Xylose ABC transporter, permease protein XylH	Carbohydrates	Monosaccharides	Xylose utilization
Salinity	0.0130415	0.74697	Methylmalonate-semialdehyde dehydrogenase [inositol] (EC 1.2.1.27)	Carbohydrates	Sugar alcohols	Inositol catabolism
TotalProtists	0.0130416	-0.74697	3-hydroxybutyryl-CoA epimerase (EC 5.1.2.3)	Carbohydrates	Fermentation	Acetyl-CoA fermentation to Butyrate
TotalProtists	0.0130416	0.74697	DNA polymerase III beta subunit (EC 2.7.7.7)	Clustering-based subsystems	-	DNA replication cluster 1
TotalProtists	0.0131276	-0.746516	Respiratory nitrate reductase alpha chain (EC 1.7.99.4)	Nitrogen Metabolism	-	Nitrate and nitrite ammonification
Z	0.0131537	0.746379	Lipid A export ATP-binding/permease protein MsbA (EC 3.6.3.25)	Cell Wall and Capsule	Gram-Negative cell wall components	KDO2-Lipid A biosynthesis
Z	0.0131537	-0.746379	Uncharacterized monothiol glutaredoxin ycf64-like	Stress Response	Oxidative stress	Glutaredoxins
POC	0.013274	-0.745748	Acetoacetyl-CoA synthetase [leucine] (EC 6.2.1.16)	Amino Acids and Derivatives	Branched-chain amino acids	HMG CoA Synthesis
POC	0.013274	-0.745748	ATP-dependent DNA helicase RecG (EC 3.6.1.-)	Clustering-based subsystems	Ribosomal Protein L28P relates to a set of uncharacterized proteins	A Gram-positive cluster that relates ribosomal protein L28P to a set of uncharacterized proteins
Z	0.013274	-0.745748	Plasmid replication protein RepA	DNA Metabolism	DNA replication	Plasmid replication
Z	0.013274	-0.745748	putative methylase	Phages, Prophages, Transposable elements, Plasmids	Phages, Prophages	r1t-like streptococcal phages
POC	0.013274	-0.745748	Ribosomal RNA large subunit methyltransferase N (EC 2.1.1.-)	Clustering-based subsystems	-	Conserved gene cluster associated with Met-tRNA formyltransferase
Salinity	0.0134748	-0.744703	ABC transport system, sugar-binding protein	Miscellaneous	Plant-Prokaryote DOE project	COG3533
Chla	0.0135646	-0.74424	Eukaryotic translation initiation factor 5	Protein Metabolism	Protein biosynthesis	Translation initiation factors eukaryotic and archaeal
TotalBacteria	0.0135646	-0.74424	Propionate catabolism operon transcriptional regulator of GntR family [predicted]	Carbohydrates	Organic acids	Methylcitrate cycle
Chla	0.0135646	-0.74424	Thymidylate kinase (EC 2.7.4.9)	Clustering-based subsystems	-	CBSS-393133.3.peg.2787
DOC	0.0135892	0.744113	L-alanine-DL-glutamate epimerase	Cell Wall and Capsule	-	Recycling of Peptidoglycan Amino Acids
TN	0.0135892	-0.744113	Pseudaminic acid synthase (EC 4.1.3.-)	Cell Wall and Capsule	Capsular and extracellular polysacchrides	Pseudaminic Acid Biosynthesis
Z	0.0136303	-0.743902	Ferric uptake regulation protein	Iron acquisition and metabolism	-	Campylobacter Iron Metabolism
Z	0.0136303	-0.743902	Ferric uptake regulation protein FUR	Clustering-based subsystems	-	Bacterial RNA-metabolizing Zn-dependent hydrolases
POC	0.0136303	-0.743902	Imidazole glycerol phosphate synthase cyclase subunit (EC 4.1.3.-)	Amino Acids and Derivatives	Histidine Metabolism	Histidine Biosynthesis
Chla	0.0136718	0.769697	Argininosuccinate lyase (EC 4.3.2.1)	Amino Acids and Derivatives	Arginine; urea cycle, polyamines	Arginine Biosynthesis extended
NO2.NO3	0.0136718	-0.769697	Cysteine synthase B (EC 2.5.1.47)	Amino Acids and Derivatives	Lysine, threonine, methionine, and cysteine	Cysteine Biosynthesis
NO2.NO3	0.0136718	-0.769697	Enolase (EC 4.2.1.11)	Carbohydrates	Central carbohydrate metabolism	Entner-Doudoroff Pathway
DOC	0.0136718	-0.769697	MoxR-like ATPase in aerotolerance operon	Clustering-based subsystems	-	Aerotolerance operon in Bacteroides and potentially orthologous operons in other organisms
PO4	0.0136718	0.769697	Translation elongation factor G paralog	Protein Metabolism	Protein biosynthesis	Translation elongation factor G family
DOC	0.0137119	0.743484	3-ketoacyl-CoA thiolase [isoleucine degradation] (EC 2.3.1.16)	Amino Acids and Derivatives	Branched-chain amino acids	Branched chain amino acid degradation regulons
DOC	0.0137119	0.743484	Chaperone protein HtpG	Protein Metabolism	Protein folding	Protein chaperones
TN	0.0137119	0.743484	Formate dehydrogenase-O, iron-sulfur subunit (EC 1.2.1.2)	Respiration	-	Formate hydrogenase
DOC	0.0137119	0.743484	Glycerol-3-phosphate regulon repressor, DeoR family	Carbohydrates	Sugar alcohols	Glycerol and Glycerol-3-phosphate Uptake and Utilization
NO2.NO3	0.0137119	-0.743484	Hydantoinase	Nucleosides and Nucleotides	-	Hydantoin metabolism
TN	0.0137119	0.743484	Putative formate dehydrogenase iron-sulfur subunit (EC 1.2.1.2)	Respiration	-	Formate hydrogenase
Z	0.0137593	-0.743243	Coupling protein VirD4, ATPase required for T-DNA transfer	Membrane Transport	Protein and nucleoprotein secretion system, Type IV	pVir Plasmid of Campylobacter
Z	0.0137593	-0.743243	Gamma-aminobutyrate:alpha-ketoglutarate aminotransferase (EC 2.6.1.19)	Amino Acids and Derivatives	Arginine; urea cycle, polyamines	Putrescine utilization pathways
POC	0.013791	-0.743081	Nitrogenase (molybdenum-iron)-specific transcriptional regulator NifA	Nitrogen Metabolism	-	Nitrogen fixation
TotalBacteria	0.0139278	-0.742387	Beta-ketoadipyl CoA thiolase (EC 2.3.1.-)	Metabolism of Aromatic Compounds	Metabolism of central aromatic intermediates	Protocatechuate branch of beta-ketoadipate pathway
Chla	0.0139278	-0.742387	Electron transport complex protein RnfA	Respiration	Electron donating reactions	Na(+)-translocating NADH-quinone oxidoreductase and rnf-like group of electron transport complexes
Salinity	0.0140221	0.741911	Periplasmic thiol:disulfide oxidoreductase DsbB, required for DsbA reoxidation	Miscellaneous	Plant-Prokaryote DOE project	At2g23840
TN	0.0140752	-0.741645	Aldehyde dehydrogenase A (EC 1.2.1.22)	Carbohydrates	Central carbohydrate metabolism	Methylglyoxal Metabolism
Salinity	0.0142448	-0.740797	Acetyl-coenzyme A carboxyl transferase alpha chain (EC 6.4.1.2)	Fatty Acids, Lipids, and Isoprenoids	Fatty acids	Fatty Acid Biosynthesis FASII
POC	0.0143132	-0.740457	DNA polymerase-like protein PA0670	DNA Metabolism	DNA repair	DNA repair, bacterial
POC	0.0143132	-0.740457	Glycerol-3-phosphate dehydrogenase (EC 1.1.5.3)	Carbohydrates	-	Sugar utilization in Thermotogales
POC	0.0143132	-0.740457	Histidinol-phosphatase [alternative form] (EC 3.1.3.15)	Amino Acids and Derivatives	Histidine Metabolism	Histidine Biosynthesis
POC	0.0143132	-0.740457	Predicted sialic acid transporter	Cell Wall and Capsule	Capsular and extracellular polysacchrides	Sialic Acid Metabolism
Z	0.0143841	-0.740107	Orotate phosphoribosyltransferase (EC 2.4.2.10)	Cofactors, Vitamins, Prosthetic Groups, Pigments	Folate and pterines	YgfZ
TotalProtists	0.014486	0.739604	Ethanolamine ammonia-lyase heavy chain (EC 4.3.1.7)	Carbohydrates	Sugar alcohols	Ethanolamine utilization
TotalProtists	0.0144921	0.739574	N-acetyl-L,L-diaminopimelate deacetylase (EC 3.5.1.47)	Amino Acids and Derivatives	Lysine, threonine, methionine, and cysteine	Lysine Biosynthesis DAP Pathway
Z	0.0145555	0.739263	Dihydrodipicolinate reductase (EC 1.3.1.26)	Amino Acids and Derivatives	Lysine, threonine, methionine, and cysteine	Lysine Biosynthesis DAP Pathway
TotalProtists	0.0145825	0.73913	5-deoxy-glucuronate isomerase (EC 5.3.1.-)	Carbohydrates	Sugar alcohols	Inositol catabolism
TotalProtists	0.0145825	0.73913	Ribose ABC transporter, periplasmic ribose-binding protein RbsB (TC 3.A.1.2.1)	Motility and Chemotaxis	-	Bacterial Chemotaxis
Z	0.0147131	-0.738493	Lactoylglutathione lyase (EC 4.4.1.5)	Carbohydrates	Central carbohydrate metabolism	Methylglyoxal Metabolism
Z	0.0147131	-0.738493	tRNA (Guanine37-N1) -methyltransferase (EC 2.1.1.31)	Protein Metabolism	Protein biosynthesis	Ribosome biogenesis bacterial
Z	0.0147131	-0.738493	tRNA-i(6)A37 methylthiotransferase	Clustering-based subsystems	-	tRNA-methylthiotransferase containing cluster
TotalBacteria	0.0147714	0.73821	2-Oxobutyrate dehydrogenase E1 (EC:1.2.4.1)	Amino Acids and Derivatives	Lysine, threonine, methionine, and cysteine	Methionine Degradation
TotalBacteria	0.0147714	0.73821	ATP-dependent protease La (EC 3.4.21.53) LonB Type I	Protein Metabolism	Protein degradation	Proteasome bacterial
TotalBacteria	0.0147714	0.73821	Carbon monoxide dehydrogenase form I, large chain( EC:1.2.99.2 )	Clustering-based subsystems	-	CBSS-314269.3.peg.1840
Si	0.0147714	0.73821	Deoxyribodipyrimidine photolyase, single-strand-specific	DNA Metabolism	DNA repair	DNA repair, bacterial photolyase
TotalBacteria	0.0147714	-0.73821	Hypothetical protein involved in heavy metal export	Virulence, Disease and Defense	Resistance to antibiotics and toxic compounds	Cobalt-zinc-cadmium resistance
TotalBacteria	0.0147714	0.73821	LL-diaminopimelate aminotransferase, predicted alternative	Amino Acids and Derivatives	Lysine, threonine, methionine, and cysteine	Lysine Biosynthesis DAP Pathway
TotalBacteria	0.0147714	0.73821	Pedicted L-rhamnose permease, NCS1 Family	Carbohydrates	Monosaccharides	L-rhamnose utilization
TotalBacteria	0.0147714	0.73821	Predicted beta-glucoside transporter, GPH family	Carbohydrates	Di- and oligosaccharides	Beta-Glucoside Metabolism
NO2.NO3	0.0147714	-0.73821	Predicted cobalt transporter CbtA	Cofactors, Vitamins, Prosthetic Groups, Pigments	Tetrapyrroles	Coenzyme B12 biosynthesis
NO2.NO3	0.0147714	-0.73821	proteasome regulatory subunit Rpt2	Protein Metabolism	Protein degradation	Proteasome eukaryotic
TotalBacteria	0.0147714	0.73821	Pyruvate:ferredoxin oxidoreductase, alpha subunit (EC 1.2.7.1)	Carbohydrates	Central carbohydrate metabolism	Pyruvate:ferredoxin oxidoreductase
Chla	0.0147714	-0.73821	STRUCTURAL ELEMENTS; Cell Exterior; surface polysaccharides/antigens	Clustering-based subsystems	Biosynthesis of galactoglycans and related lipopolysacharides	CBSS-258594.1.peg.3339
NO2.NO3	0.0147714	-0.73821	Sulfite reductase beta subunit (EC 1.8.99.1)	Respiration	Electron accepting reactions	Anaerobic respiratory reductases
TN	0.0147714	-0.73821	Thermostable carboxypeptidase 1 (EC 3.4.17.19)	Protein Metabolism	Protein degradation	Metallocarboxypeptidases (EC 3.4.17.-)
Chla	0.0147714	-0.73821	tmRNA-binding protein SmpB	Miscellaneous	Plant-Prokaryote DOE project	Competence or DNA damage-inducible protein CinA and related protein families
TotalBacteria	0.0147714	0.73821	Transcriptional regulator FrcR for fructose utilization, ROK family	Carbohydrates	Monosaccharides	Fructose utilization
TotalBacteria	0.0147714	0.73821	transcriptional regulator SoxR	Sulfur Metabolism	-	Sulfur oxidation
TN	0.0148436	-0.73786	Sensor histidine kinase ChvG (EC 2.7.3.-)	Regulation and Cell signaling	-	The Chv regulatory system of Alphaproteobacteria
Z	0.014855	-0.737805	3-oxoacyl-[acyl-carrier-protein] synthase, KASI (EC 2.3.1.41)	Fatty Acids, Lipids, and Isoprenoids	Fatty acids	Fatty Acid Biosynthesis FASII
Z	0.014855	-0.737805	Acetyl-CoA acetyltransferase (EC 2.3.1.9)	Amino Acids and Derivatives	Lysine, threonine, methionine, and cysteine	Lysine fermentation
DOC	0.0149365	-0.737412	Protein RtcB	RNA Metabolism	RNA processing and modification	RNA 3'-terminal phosphate cyclase
POC	0.0150284	-0.73697	Maleylacetoacetate isomerase (EC 5.2.1.2)	Cofactors, Vitamins, Prosthetic Groups, Pigments	Folate and pterines	Pterin carbinolamine dehydratase
POC	0.0153235	0.735566	Aspartyl-tRNA(Asn) synthetase (EC 6.1.1.23)	Protein Metabolism	Protein biosynthesis	tRNA aminoacylation, Asp and Asn
POC	0.0153235	0.735566	Methylcrotonyl-CoA carboxylase carboxyl transferase subunit (EC 6.4.1.4)	Amino Acids and Derivatives	Branched-chain amino acids	Branched chain amino acid degradation regulons
PO4	0.0159208	-0.757576	Enolase (EC 4.2.1.11)	Carbohydrates	Central carbohydrate metabolism	Entner-Doudoroff Pathway
Chla	0.0159208	0.757576	Glutamate synthase [NADPH] putative GlxC chain (EC 1.4.1.13)	Amino Acids and Derivatives	Glutamine, glutamate, aspartate, asparagine; ammonia assimilation	Glutamine, Glutamate, Aspartate and Asparagine Biosynthesis
TN	0.0159208	-0.757576	Lipopolysaccharide ABC transporter, ATP-binding protein LptB	Cell Wall and Capsule	Gram-Negative cell wall components	KDO2-Lipid A biosynthesis
DOC	0.0159208	-0.757576	Scaffold protein for [4Fe-4S] cluster assembly ApbC, MRP-like	Miscellaneous	Plant-Prokaryote DOE project	Iron-sulfur cluster assembly
DOC	0.0159208	0.757576	tungsten-containing formate dehydrogenase alpha subunit	Respiration	-	Formate hydrogenase
Z	0.0159208	-0.732778	Predicted reductase RutE in novel pyrimidine catabolism pathway	Nucleosides and Nucleotides	Pyrimidines	Pyrimidine utilization
TotalProtists	0.0160164	0.732339	Serine-pyruvate aminotransferase/archaeal aspartate aminotransferase	Carbohydrates	One-carbon Metabolism	Serine-glyoxylate cycle
Si	0.0161765	0.731607	Adenylylsulfate reductase beta-subunit (EC 1.8.99.2)	Respiration	Electron accepting reactions	Anaerobic respiratory reductases
Si	0.0161765	0.731607	Phosphogluconate dehydratase (EC 4.2.1.12)	Carbohydrates	Central carbohydrate metabolism	Entner-Doudoroff Pathway
Si	0.0161765	-0.731607	photosystem I subunit II (PsaD)	Photosynthesis	Electron transport and photophosphorylation	Photosystem I
Chla	0.0161765	-0.731607	Sulfur oxidation molybdopterin C protein	Sulfur Metabolism	-	Sulfur oxidation
Z	0.016377	-0.730698	Acetyl-CoA C-acyltransferase (EC 2.3.1.16)	Metabolism of Aromatic Compounds	Peripheral pathways for catabolism of aromatic compounds	Benzoate catabolism
Z	0.016377	-0.730698	D-Lactate dehydrogenase (EC 1.1.2.5)	Carbohydrates	Organic acids	Lactate utilization
TotalBacteria	0.0164023	-0.730584	ABC-type tungstate transport system, permease protein	Membrane Transport	ABC transporters	ABC transporter tungstate (TC 3.A.1.6.2)
Chla	0.0164023	0.730584	L-seryl-tRNA(Sec) selenium transferase (EC 2.9.1.1)	Protein Metabolism	Selenoproteins	Selenocysteine metabolism
PO4	0.0164023	0.730584	Spermidine Putrescine ABC transporter permease component PotB (TC 3.A.1.11.1)	Amino Acids and Derivatives	Arginine; urea cycle, polyamines	Polyamine Metabolism
Chla	0.0164089	-0.730554	Aspartate ammonia-lyase (EC 4.3.1.1)	Amino Acids and Derivatives	Glutamine, glutamate, aspartate, asparagine; ammonia assimilation	Glutamine, Glutamate, Aspartate and Asparagine Biosynthesis
Chla	0.0164089	-0.730554	Chaperone protein HtpG	Protein Metabolism	Protein folding	Protein chaperones
Si	0.0164089	0.730554	Enoyl-CoA hydratase [isoleucine degradation] (EC 4.2.1.17)	Amino Acids and Derivatives	Branched-chain amino acids	Branched chain amino acid degradation regulons
TotalBacteria	0.0164089	0.730554	Glutamate 5-kinase (EC 2.7.2.11)	Amino Acids and Derivatives	Proline and 4-hydroxyproline	Proline Synthesis
Chla	0.0164089	-0.730554	Glycerol-3-phosphate regulon repressor, DeoR family	Carbohydrates	Sugar alcohols	Glycerol and Glycerol-3-phosphate Uptake and Utilization
Chla	0.0164089	-0.730554	Pyruvate carboxyl transferase subunit B (EC 6.4.1.1)	Carbohydrates	Central carbohydrate metabolism	Pyruvate metabolism I: anaplerotic reactions, PEP
DOC	0.0164089	0.730554	SOS-response repressor and protease LexA (EC 3.4.21.88)	DNA Metabolism	DNA repair	DNA repair, bacterial
Salinity	0.0164763	0.730251	Cobalt-precorrin-6y C5-methyltransferase (EC 2.1.1.-)	Cofactors, Vitamins, Prosthetic Groups, Pigments	Tetrapyrroles	Coenzyme B12 biosynthesis
TotalProtists	0.0165063	-0.730116	Aconitate hydratase 2 (EC 4.2.1.3)	Carbohydrates	Central carbohydrate metabolism	Glyoxylate bypass
TotalProtists	0.0165063	0.730116	ATP-dependent RNA helicase RhlE	RNA Metabolism	RNA processing and modification	ATP-dependent RNA helicases, bacterial
TotalProtists	0.0165063	-0.730116	Dihydrolipoamide succinyltransferase component (E2) of 2-oxoglutarate dehydrogenase complex (EC 2.3.1.61)	Carbohydrates	Central carbohydrate metabolism	Dehydrogenase complexes
TN	0.0165063	-0.730116	DNA mismatch repair protein MutS	DNA Metabolism	DNA repair	DNA repair, bacterial MutL-MutS system
NO2.NO3	0.0165063	-0.730116	Predicted nucleoside ABC transporter, substrate-binding component	Carbohydrates	Monosaccharides	Deoxyribose and Deoxynucleoside Catabolism
DOC	0.0165063	0.730116	Succinylarginine dihydrolase (EC 3.5.3.23)	Amino Acids and Derivatives	Arginine; urea cycle, polyamines	Arginine and Ornithine Degradation
DOC	0.0166469	-0.729487	Aldehyde dehydrogenase A (EC 1.2.1.22)	Carbohydrates	Central carbohydrate metabolism	Methylglyoxal Metabolism
POC	0.0166469	0.729487	Aspartyl-tRNA synthetase (EC 6.1.1.12)	Miscellaneous	Plant-Prokaryote DOE project	At5g37530
DOC	0.0166469	-0.729487	Lipoprotein releasing system transmembrane protein LolC	Cell Wall and Capsule	Gram-Negative cell wall components	Lipopolysaccharide assembly
POC	0.0166469	0.729487	Thiamin biosynthesis protein ThiC	Cofactors, Vitamins, Prosthetic Groups, Pigments	-	Thiamin biosynthesis
POC	0.0166469	0.729487	Urease alpha subunit (EC 3.5.1.5)	Amino Acids and Derivatives	Arginine; urea cycle, polyamines	Urea decomposition
POC	0.01667	-0.729384	5-keto-2-deoxy-D-gluconate-6 phosphate aldolase (EC 4.1.2.29)	Carbohydrates	Sugar alcohols	Inositol catabolism
POC	0.01667	-0.729384	Capsular polysaccharide biosynthesis protein CapD	Cell Wall and Capsule	Capsular and extracellular polysacchrides	Capsular Polysaccharides Biosynthesis and Assembly
POC	0.01667	-0.729384	LSU ribosomal protein L13Ae (L13p)	Protein Metabolism	Protein biosynthesis	Ribosome LSU eukaryotic and archaeal
TotalProtists	0.0172774	-0.726708	Helicase PriA essential for oriC/DnaA-independent DNA replication	Clustering-based subsystems	-	Conserved gene cluster associated with Met-tRNA formyltransferase
TotalProtists	0.017329	0.726484	Cell division protein BolA	Clustering-based subsystems	-	Bacterial Cell Division
POC	0.0173729	-0.726293	Mll7752 protein	Clustering-based subsystems	Probably GTP or GMP signaling related	CBSS-176299.4.peg.1292
TotalProtists	0.0174918	0.72578	3,7-dideoxy-D-threo-hepto-2, 6-diulosonate synthase (EC 4.2.3.-)	Amino Acids and Derivatives	Aromatic amino acids and derivatives	Chorismate Synthesis
TotalProtists	0.0174918	0.72578	DNA/RNA-binding protein Alba	Miscellaneous	Plant-Prokaryote DOE project	At1g69340 At2g40600
POC	0.017557	0.725499	NG,NG-dimethylarginine dimethylaminohydrolase 1 (EC 3.5.3.18)	Stress Response	-	Dimethylarginine metabolism
POC	0.017557	-0.725499	Protein of unknown function Smg	Clustering-based subsystems	-	Conserved gene cluster associated with Met-tRNA formyltransferase
POC	0.017557	-0.725499	Protocatechuate 3,4-dioxygenase beta chain (EC 1.13.11.3)	Metabolism of Aromatic Compounds	Metabolism of central aromatic intermediates	Protocatechuate branch of beta-ketoadipate pathway
POC	0.017557	-0.725499	Transcriptional regulator of rhamnose utilization, DeoR family	Carbohydrates	Monosaccharides	L-rhamnose utilization
POC	0.017557	-0.725499	Type cbb3 cytochrome oxidase biogenesis protein CcoI	Respiration	-	Biogenesis of cbb3-type cytochrome c oxidases
Chla	0.0175906	-0.725354	Cobalt-precorrin-3b C17-methyltransferase	Cofactors, Vitamins, Prosthetic Groups, Pigments	Tetrapyrroles	Cobalamin synthesis
Salinity	0.0177721	-0.724577	ATP-dependent DNA helicase, RecQ family	DNA Metabolism	DNA repair	DNA repair, bacterial RecFOR pathway
DOC	0.0179653	0.723756	B12 binding domain of Methylmalonyl-CoA mutase (EC 5.4.99.2)	Carbohydrates	Organic acids	Propionyl-CoA to Succinyl-CoA Module
NO2.NO3	0.0179653	-0.723756	Organic solvent tolerance protein precursor	Clustering-based subsystems	-	EC49-61
NO2.NO3	0.0179653	-0.723756	Outer membrane protein Imp, required for envelope biogenesis	Cell Wall and Capsule	Gram-Negative cell wall components	Lipopolysaccharide assembly
NO2.NO3	0.0179653	-0.723756	Two-component system response regulator OmpR	Cell Wall and Capsule	Gram-Negative cell wall components	Major Outer Membrane Proteins
Si	0.0179653	0.723756	Xanthine-guanine phosphoribosyltransferase (EC 2.4.2.22)	Nucleosides and Nucleotides	Purines	Purine conversions
DOC	0.018074	0.723297	Chemotaxis protein CheV (EC 2.7.3.-)	Motility and Chemotaxis	-	Bacterial Chemotaxis
TotalBacteria	0.018074	0.723297	COG1272: Predicted membrane protein hemolysin III homolog	Cofactors, Vitamins, Prosthetic Groups, Pigments	Folate and pterines	YgfZ-Iron
NO2.NO3	0.018074	-0.723297	Proton/glutamate symport protein	Miscellaneous	-	ZZ gjo need homes
DOC	0.018074	0.723297	Resolvase/integrase Bin	Phages, Prophages, Transposable elements, Plasmids	Transposable elements	Tn552
PO4	0.018074	0.723297	Ribosomal large subunit pseudouridine synthase A (EC 4.2.1.70)	Clustering-based subsystems	-	EC49-61
NO2.NO3	0.018074	-0.723297	Tetraacyldisaccharide 4'-kinase (EC 2.7.1.130)	Cell Wall and Capsule	Gram-Negative cell wall components	KDO2-Lipid A biosynthesis
POC	0.0182553	-0.722535	glutamyl-Q-tRNA synthetase	Miscellaneous	Plant-Prokaryote DOE project	At2g23840
Salinity	0.0183169	-0.722277	Octanoate-[acyl-carrier-protein]-protein-N-octanoyltransferase	Cofactors, Vitamins, Prosthetic Groups, Pigments	Lipoic acid	Lipoic acid metabolism
Si	0.0184138	0.745455	Adenosylhomocysteinase (EC 3.3.1.1)	Amino Acids and Derivatives	Lysine, threonine, methionine, and cysteine	Methionine Biosynthesis
NO2.NO3	0.0184138	-0.745455	Aerobic cobaltochelatase CobS subunit (EC 6.6.1.2)	Cofactors, Vitamins, Prosthetic Groups, Pigments	Tetrapyrroles	Coenzyme B12 biosynthesis
NO2.NO3	0.0184138	-0.745455	ATP-dependent Clp protease ATP-binding subunit ClpA	Clustering-based subsystems	-	CBSS-176299.4.peg.1996B
Chla	0.0184138	0.745455	Digeranylgeranylglycerophospholipid reductase	Fatty Acids, Lipids, and Isoprenoids	Isoprenoids	Archaeal lipids
Chla	0.0184138	0.745455	HNH endonuclease family protein	Miscellaneous	Plant-Prokaryote DOE project	At2g23840
NO2.NO3	0.0184138	-0.745455	NADH-ubiquinone oxidoreductase chain B (EC 1.6.5.3)	Respiration	Electron donating reactions	Respiratory Complex I
TotalProtists	0.0184678	0.721649	Heme O synthase, protoheme IX farnesyltransferase (EC 2.5.1.-) COX10-CtaB	Clustering-based subsystems	-	CBSS-316057.3.peg.563
Salinity	0.0185978	0.72111	LSU ribosomal protein L36p	Miscellaneous	Plant-Prokaryote DOE project	COG0523
Salinity	0.0185978	0.72111	Muconate cycloisomerase (EC 5.5.1.1)	Metabolism of Aromatic Compounds	Metabolism of central aromatic intermediates	Catechol branch of beta-ketoadipate pathway
POC	0.0188602	-0.720031	Glucose-6-phosphate 1-dehydrogenase (EC 1.1.1.49)	Carbohydrates	-	Sugar utilization in Thermotogales
POC	0.0188602	0.720031	Helicase PriA essential for oriC/DnaA-independent DNA replication	Clustering-based subsystems	-	Conserved gene cluster associated with Met-tRNA formyltransferase
Z	0.0188602	-0.720031	Isocitrate dehydrogenase [NAD] (EC 1.1.1.41)	Carbohydrates	Central carbohydrate metabolism	TCA Cycle
Z	0.0189145	-0.719809	Cob(I)alamin adenosyltransferase (EC 2.5.1.17)	Cofactors, Vitamins, Prosthetic Groups, Pigments	Tetrapyrroles	Cobalamin synthesis
Z	0.0189145	-0.719809	Cold shock protein CspC	Stress Response	Cold shock	Cold shock, CspA family of proteins
Z	0.0189872	0.719512	2-keto-3-deoxy-D-arabino-heptulosonate-7-phosphate synthase I alpha (EC 2.5.1.54)	Amino Acids and Derivatives	Aromatic amino acids and derivatives	Chorismate Synthesis
DOC	0.0190882	0.719101	Di-/tripeptide transporter	Membrane Transport	Uni- Sym- and Antiporters	Proton-dependent Peptide Transporters
TotalBacteria	0.0190882	-0.719101	Endonuclease III (EC 4.2.99.18)	Cell Division and Cell Cycle	-	Control of cell elongation - division cycle in Bacilli
Si	0.0190882	0.719101	Stage 0 sporulation protein J	Cell Division and Cell Cycle	-	Bacterial Cytoskeleton
TotalProtists	0.0191459	-0.718867	Aspartate 1-decarboxylase (EC 4.1.1.11)	Cofactors, Vitamins, Prosthetic Groups, Pigments	Coenzyme A	Coenzyme A Biosynthesis
TotalProtists	0.0191459	-0.718867	Magnesium and cobalt efflux protein CorC	Clustering-based subsystems	-	CBSS-56780.10.peg.1536
POC	0.0193225	-0.718154	Cyclohexadienyl dehydratase (EC 4.2.1.51)(EC 4.2.1.91)	Amino Acids and Derivatives	Aromatic amino acids and derivatives	Phenylalanine and Tyrosine Branches from Chorismate
Z	0.0193225	-0.718154	Xylulose kinase (EC 2.7.1.17)	Carbohydrates	-	Sugar utilization in Thermotogales
Chla	0.0193993	0.717845	DNA mismatch repair protein MutS	DNA Metabolism	DNA repair	DNA repair, bacterial MutL-MutS system
DOC	0.0193993	-0.717845	ubiquinol cytochrome C oxidoreductase, cytochrome C1 subunit	Respiration	Electron accepting reactions	Ubiquinone Menaquinone-cytochrome c reductase complexes
PO4	0.0194545	-0.717624	Carbonic anhydrases/acetyltransferases, isoleucine patch superfamily	Miscellaneous	Plant-Prokaryote DOE project	At5g04520 AT1G06240
PO4	0.0194545	-0.717624	Cobalt-precorrin-6y C15-methyltransferase [decarboxylating] (EC 2.1.1.-)	Cofactors, Vitamins, Prosthetic Groups, Pigments	Tetrapyrroles	Coenzyme B12 biosynthesis
TotalBacteria	0.0194545	0.717624	Peptidyl-prolyl cis-trans isomerase ppiA precursor (EC 5.2.1.8)	Protein Metabolism	Protein folding	Peptidyl-prolyl cis-trans isomerase
Chla	0.0194545	-0.717624	Phosphoribosyl-ATP pyrophosphatase (EC 3.6.1.31)	Amino Acids and Derivatives	Histidine Metabolism	Histidine Biosynthesis
TN	0.0194545	0.717624	RNA polymerase sigma factor RpoS	Clustering-based subsystems	-	CBSS-211586.1.peg.3133
NO2.NO3	0.0194545	0.717624	RNA polymerase sigma factor RpoS	Clustering-based subsystems	-	CBSS-211586.1.peg.3133
POC	0.0195283	0.717329	Argininosuccinate synthase (EC 6.3.4.5)	Amino Acids and Derivatives	Arginine; urea cycle, polyamines	Arginine Biosynthesis extended
POC	0.0195283	0.717329	NAD-dependent malic enzyme (EC 1.1.1.38)	Carbohydrates	Central carbohydrate metabolism	Pyruvate metabolism I: anaplerotic reactions, PEP
TN	0.0195283	-0.717329	NADH-ubiquinone oxidoreductase chain L (EC 1.6.5.3)	Respiration	Electron donating reactions	Respiratory Complex I
NO2.NO3	0.0195283	-0.717329	Succinyl-CoA ligase [ADP-forming] beta chain (EC 6.2.1.5)	Carbohydrates	Central carbohydrate metabolism	TCA Cycle
Si	0.0195283	0.717329	UDP-N-acetylglucosamine 1-carboxyvinyltransferase (EC 2.5.1.7)	Cell Wall and Capsule	-	Peptidoglycan Biosynthesis
TN	0.0196287	0.716928	Arsenate reductase (EC 1.20.4.1)	Respiration	Electron accepting reactions	Anaerobic respiratory reductases
Si	0.0196287	-0.716928	Hydroxymethylglutaryl-CoA synthase (EC 2.3.3.10)	Amino Acids and Derivatives	Branched-chain amino acids	Ketoisovalerate oxidoreductase
Si	0.0196287	0.716928	Phosphatidylglycerophosphatase A (EC 3.1.3.27)	Fatty Acids, Lipids, and Isoprenoids	Phospholipids	Glycerolipid and Glycerophospholipid Metabolism in Bacteria
Si	0.0196287	-0.716928	Phosphoserine phosphatase (EC 3.1.3.3)	Amino Acids and Derivatives	Alanine, serine, and glycine	Glycine and Serine Utilization
Salinity	0.0197328	-0.716514	3-hydroxyisobutyrate dehydrogenase (EC 1.1.1.31)	Amino Acids and Derivatives	Branched-chain amino acids	Branched chain amino acid degradation regulons
Salinity	0.0197328	0.716514	YciO family	Miscellaneous	Plant-Prokaryote DOE project	YrdC-YciO-Sua5 protein family
POC	0.0199423	-0.715686	Enoyl-[acyl-carrier-protein] reductase [FMN] (EC 1.3.1.9), inferred for PFA pathway	Fatty Acids, Lipids, and Isoprenoids	Fatty acids	Polyunsaturated Fatty Acids synthesis
POC	0.0199423	-0.715686	L-asparaginase I, cytoplasmic (EC 3.5.1.1)	Amino Acids and Derivatives	Glutamine, glutamate, aspartate, asparagine; ammonia assimilation	Glutamine, Glutamate, Aspartate and Asparagine Biosynthesis
Salinity	0.0199591	0.71562	Monofunctional biosynthetic peptidoglycan transglycosylase (EC 2.4.2.-)	Cell Wall and Capsule	-	Peptidoglycan Biosynthesis
TotalProtists	0.0200357	0.715319	Phenylacetate-CoA oxygenase, PaaH subunit	Metabolism of Aromatic Compounds	-	Phenylacetyl-CoA catabolic pathway (core)
Salinity	0.020277	0.714376	Probable acyl-CoA dehydrogenase (EC 1.3.99.3)	Amino Acids and Derivatives	Branched-chain amino acids	Isoleucine degradation
Salinity	0.0203915	0.713931	LSU ribosomal protein L13p (L13Ae)	Protein Metabolism	Protein biosynthesis	Ribosome LSU bacterial
TotalProtists	0.0204054	-0.713877	Ribosome recycling factor	Clustering-based subsystems	-	CBSS-176299.4.peg.1996B
Z	0.0205249	-0.713415	Translation elongation factor 2	Protein Metabolism	Protein biosynthesis	Translation elongation factor G family
POC	0.0205484	-0.713324	Arginine/ornithine ABC transporter, ATP-binding protein AotP	Amino Acids and Derivatives	Arginine; urea cycle, polyamines	Arginine and Ornithine Degradation
Z	0.0205484	-0.713324	Biosynthetic Aromatic amino acid aminotransferase alpha (EC 2.6.1.57)	Amino Acids and Derivatives	Aromatic amino acids and derivatives	Phenylalanine and Tyrosine Branches from Chorismate
POC	0.0205484	-0.713324	DNA-directed RNA polymerase II second largest subunit (EC 2.7.7.6)	RNA Metabolism	Transcription	RNA polymerase II
POC	0.0205484	-0.713324	NAD synthetase (EC 6.3.1.5)	Cofactors, Vitamins, Prosthetic Groups, Pigments	NAD and NADP	NAD and NADP cofactor biosynthesis global
POC	0.0205484	-0.713324	PF00070 family, FAD-dependent NAD(P)-disulphide oxidoreductase	Miscellaneous	Plant-Prokaryote DOE project	COG0398
POC	0.0205484	-0.713324	Pseudouridine 5'-phosphate glycosidase	Nucleosides and Nucleotides	-	Pseudouridine catabolism
DOC	0.0206719	-0.712848	DNA replication helicase protein MCM	DNA Metabolism	DNA replication	DNA replication, archaeal
TotalProtists	0.0209053	0.711955	Rhodanese domain protein, Enterobacterial subgroup, YceA homolog	Miscellaneous	Plant-Prokaryote DOE project	Single-Rhodanese-domain proteins
POC	0.0209244	-0.711882	Carboxyl-terminal protease (EC 3.4.21.102)	Clustering-based subsystems	-	CBSS-224911.1.peg.435
POC	0.0209244	-0.711882	Iron-sulfur cluster-binding protein	Miscellaneous	Plant-Prokaryote DOE project	Scaffold proteins for [4Fe-4S] cluster assembly (MRP family)
POC	0.0210909	0.711249	Adenylosuccinate synthetase (EC 6.3.4.4)	Clustering-based subsystems	Clustering-based subsystems	CBSS-262719.3.peg.410
Si	0.0210909	-0.711249	GMP synthase [glutamine-hydrolyzing] (EC 6.3.5.2)	Nucleosides and Nucleotides	Purines	Purine conversions
Si	0.0210909	-0.711249	Lipid A export ATP-binding/permease protein MsbA	Miscellaneous	-	ZZ gjo need homes
NO2.NO3	0.0211665	-0.733333	Glycyl-tRNA synthetase (EC 6.1.1.14)	Protein Metabolism	Protein biosynthesis	tRNA aminoacylation, Gly
TN	0.0211665	-0.733333	Isocitrate dehydrogenase [NADP] (EC 1.1.1.42)	Carbohydrates	Central carbohydrate metabolism	TCA Cycle
TN	0.0211665	-0.733333	Omega-amino acid--pyruvate aminotransferase (EC 2.6.1.18)	Carbohydrates	Central carbohydrate metabolism	Pyruvate Alanine Serine Interconversions
TN	0.0211665	-0.733333	Sulfate adenylyltransferase subunit 1 (EC 2.7.7.4)	Amino Acids and Derivatives	Lysine, threonine, methionine, and cysteine	Cysteine Biosynthesis
DOC	0.0211665	-0.733333	V-type ATP synthase subunit B (EC 3.6.3.14)	Respiration	ATP synthases	V-Type ATP synthase
DOC	0.0213957	0.7101	Alcohol dehydrogenase, zinc-containing	Carbohydrates	-	Sugar utilization in Thermotogales
DOC	0.0213957	0.7101	Aldehyde dehydrogenase in Methylamine utilization cluster	Clustering-based subsystems	Methylamine utilization	CBSS-265072.7.peg.546
DOC	0.0213957	0.7101	Allantoicase (EC 3.5.3.4)	Nitrogen Metabolism	-	Allantoin Utilization
DOC	0.0213957	0.7101	Anaerobic dehydrogenases, typically selenocysteine-containing	Respiration	Electron accepting reactions	Anaerobic respiratory reductases
[truncated: 989 more rows]
